# Supplementary material for: Collateral deletion of the mitochondrial AAA+ ATPase ATAD1 sensitizes cancer cells to proteasome dysfunction
Source: eLife. 2022 Nov 21;11:e82860. doi: 10.7554/eLife.82860 (PMC9815822; doi:10.7554/eLife.82860)
Supplement: Figure 1—source data 1. [file elife-82860-fig1-data1.zip]

Archive with 8 entries (7 files):
- elife_Figure 1 source data/
- __MACOSX/._elife_Figure 1 source data
- elife_Figure 1 source data/elife_Fig 1 source data 2_Jurkat_screen.supp.csv
- __MACOSX/elife_Figure 1 source data/._elife_Fig 1 source data 2_Jurkat_screen.supp.csv
- elife_Figure 1 source data/elife_Fig 1 source data 3_HGC27_screen_supp.csv
- __MACOSX/elife_Figure 1 source data/._elife_Fig 1 source data 3_HGC27_screen_supp.csv
- elife_Figure 1 source data/elife_Fig 1 source data 1_ATAD1 Deletion Frequency Cancer Types.pzfx
- __MACOSX/elife_Figure 1 source data/._elife_Fig 1 source data 1_ATAD1 Deletion Frequency Cancer Types.pzfx
