# Supplementary material for: Collateral deletion of the mitochondrial AAA+ ATPase ATAD1 sensitizes cancer cells to proteasome dysfunction
Source: eLife. 2022 Nov 21;11:e82860. doi: 10.7554/eLife.82860 (PMC9815822; doi:10.7554/eLife.82860)
Supplement: Figure 1—source data 1. [file elife-82860-fig1-data1.zip › elife_Figure 1 source data/elife_Fig 1 source data 2_Jurkat_screen.supp.csv]

	Gene	WT CRISPR Score	ATAD1∆ #1 CRISPR Score	ATAD1∆ #2 CRISPR Score	ATAD1∆ Mean CRISPR Score	dCS
1	TAZ	-0.8953	-0.8537	-2.1417	-2.393	-1.4977
2	MTCH1	0.1357	-1.112	-1.8013	-1.5182	-1.6539
3	CLUH	-1.2096	-1.3033	-1.6586	-2.3258	-1.1162
4	DNM1L	-1.7751	-0.9156	-1.6515	-3.1863	-1.4112
5	CAD	-0.3031	-0.1415	-1.4504	-1.09905	-0.79595
6	VPS13A	-0.4657	-0.3633	-1.4344	-1.36455	-0.89885
7	MUL1	-0.0432	-0.3722	-1.4162	-1.0071	-0.9639
8	SMEK1	-0.2879	-0.1441	-1.3837	-1.0518	-0.7639
9	OPA1	-1.1567	-0.9217	-1.3129	-2.27405	-1.11735
10	FAM136A	-0.6165	-0.3061	-1.2766	-1.296	-0.6795
11	ATP6V1D	-0.344	-0.1558	-1.2477	-1.0504	-0.7064
12	CHD8	-0.5718	-0.5662	-1.2363	-1.59255	-1.02075
13	MCUR1	-0.2635	-0.3649	-1.2281	-1.06	-0.7965
14	CTPS1	-2.1851	-1.0226	-1.1786	-2.97565	-0.79055
15	DYNC1H1	-2.2158	-0.7858	-1.119	-3.1682	-0.952399999999999
16	NR2F6	0.1586	-1.2905	-1.1077	-1.05115	-1.20975
17	DNAJC11	-1.0647	-0.7903	-1.0892	-2.02685	-0.96215
18	RBM5	-1.4277	-0.3222	-1.059	-1.6089	-0.1812
19	BCOR	-1.3892	-0.336	-1.0271	-2.07075	-0.68155
20	RNF4	-0.1337	-0.5275	-1.0165	-0.9058	-0.7721
21	ZBED2	-0.5859	-0.9275	-1.0154	-1.51	-0.9241
22	RILPL1	-1.0073	-0.8658	-1.0124	-1.83845	-0.83115
23	CDC123	-0.9385	-0.7551	-1.0097	-1.93175	-0.99325
24	UMPS	-0.9882	-0.4154	-1.0069	-1.6993	-0.7111
25	KCTD12	0.3229	-0.1803	-1.0059	-0.2702	-0.5931
26	SERPINF1	-0.0435	-0.4386	-1.0037	-0.86975	-0.82625
27	EIF2B1	-0.58	-0.6491	-0.9789	-1.3941	-0.8141
28	PMPCB	-0.4941	-1.2751	-0.9608	-1.612	-1.1179
29	YME1L1	-1.5238	-0.5419	-0.9364	-2.26295	-0.73915
30	KTI12	-1.3961	-1.1119	-0.9325	-2.34245	-0.94635
31	ZNF883	0.5409	-0.2866	-0.9137	-0.1977	-0.7386
32	RMDN3	-0.981	-0.1521	-0.9092	-1.5116	-0.5306
33	BTF3	-0.0235	-1.2916	-0.9068	-1.1227	-1.0992
34	MARCH5	-1.3489	-1.4564	-0.9005	-2.5274	-1.1785
35	KANSL3	-0.9388	0.0396	-0.899	-1.3685	-0.4297
36	INS	0.0014	-0.1325	-0.8934	-0.51155	-0.51295
37	CHCHD7	0.6772	-0.4724	-0.8917	-0.00484999999999999	-0.68205
38	PLEKHH1	0.1261	-1.3865	-0.8917	-1.01305	-1.13915
39	BCL3	-0.1691	-0.3043	-0.8912	-0.631	-0.4619
40	FAM104B	-0.7621	0.0604	-0.8893	-1.17655	-0.41445
41	STC1	0.3429	-0.7457	-0.887	-0.47345	-0.81635
42	GCH1	-1.1075	-0.1541	-0.8852	-1.62715	-0.51965
43	ELL	-2.6868	-1.4168	-0.8816	-3.836	-1.1492
44	MRPL9	-0.8325	-0.2295	-0.8742	-1.3844	-0.5519
45	STOML2	-1.1001	0.1933	-0.8739	-1.28185	-0.18175
46	FAM9B	0.158	0.0679	-0.87	-0.09995	-0.25795
47	HYOU1	-1.1942	-0.7405	-0.8629	-1.9959	-0.8017
48	ZNF705D	0.255	-0.419	-0.8598	-0.3844	-0.6394
49	ODF4	0.0457	-0.6654	-0.8541	-0.71395	-0.75965
50	KLHDC3	0.1468	-0.8544	-0.8529	-0.7068	-0.8536
51	ATP5A1	-0.5795	-0.3386	-0.8357	-1.16665	-0.58715
52	INTS2	-0.3779	-0.8865	-0.835	-1.23865	-0.86075
53	GK	0.3284	-0.0554	-0.8317	-0.11515	-0.44355
54	SMG1	-0.9446	-0.472	-0.8246	-1.52995	-0.58535
55	WDR83	-1.0753	-0.4538	-0.821	-1.7127	-0.6374
56	SIDT1	-0.1196	-0.3751	-0.8195	-0.7169	-0.5973
57	GLYCTK	0.137	-0.513	-0.8168	-0.52795	-0.66495
58	FAM171A2	0.2059	-0.8426	-0.8159	-0.54615	-0.75205
59	PIK3IP1	-0.174	-1.1824	-0.8132	-1.23185	-1.05785
60	TRPV1	0.0813	-0.578	-0.8123	-0.61375	-0.69505
61	GPI	-1.5149	-0.7347	-0.8077	-2.2861	-0.7712
62	ELK3	0.2616	-1.4064	-0.8069	-0.84505	-1.10665
63	TARS2	-1.4601	-0.5332	-0.8066	-2.0203	-0.5602
64	RPL31	-0.3418	-0.2254	-0.7993	-0.85415	-0.51235
65	PCDHA13	0.3814	-0.8218	-0.7965	-0.6352	-1.0166
66	LURAP1	0.1085	-0.4057	-0.7959	-0.4923	-0.6008
67	HSPA1A	0.7829	-0.876	-0.7926	-0.05145	-0.83435
68	FOXD4L4	-0.4557	-0.5415	-0.7921	-1.1225	-0.6668
69	RPA1	-1.2235	-1.0905	-0.7791	-2.1583	-0.9348
70	PPWD1	-1.3694	0.0423	-0.7776	-1.7282	-0.3588
71	DNAJC9	-2.466	-0.725	-0.7766	-2.85165	-0.38565
72	CISD1	0.2069	0.0441	-0.7735	-0.1578	-0.3647
73	CPA5	0.3796	-0.8108	-0.771	-0.41135	-0.79095
74	SNCB	0.3796	-0.4381	-0.7699	-0.2244	-0.604
75	NBPF10	-0.6524	-0.1496	-0.7659	-0.99805	-0.34565
76	SUMO2	0.0436	-0.5126	-0.762	-0.5937	-0.6373
77	COPE	-0.5989	-1.05	-0.7616	-1.5047	-0.9058
78	SART3	-0.3991	-1.0075	-0.7572	-1.2814	-0.8823
79	DDX28	-0.7232	-1.1408	-0.7564	-1.6718	-0.9486
80	MED12	-0.0498	-0.5569	-0.7552	-0.70585	-0.65605
81	KLHL24	0.5429	-0.1983	-0.7503	0.0687	-0.4742
82	CNNM3	-0.5923	-0.7723	-0.7466	-1.354	-0.7617
83	KCNH2	0.2024	-0.6874	-0.7426	-0.5302	-0.7326
84	SHISA3	0.5268	-0.5707	-0.7425	-0.1297	-0.6565
85	CREB3L1	0.0288	-0.4246	-0.7415	-0.57565	-0.60445
86	NIPBL	-0.9331	0.0273	-0.7362	-1.32395	-0.39085
87	CDC42EP4	-0.3399	-0.4465	-0.7329	-0.8696	-0.5297
88	CACNG1	0.3711	-0.698	-0.7309	-0.3434	-0.7145
89	PEX11B	-0.1727	-0.3924	-0.7255	-0.73175	-0.55905
90	KLF14	-0.2364	-0.3679	-0.7252	-0.7637	-0.5273
91	MS4A13	1.0363	-0.5119	-0.7241	0.41825	-0.61805
92	BTBD17	0.0721	-0.1773	-0.7236	-0.31035	-0.38245
93	SLC32A1	0.4752	-0.1418	-0.7223	0.0432	-0.432
94	SHB	-0.1431	-0.9505	-0.7215	-0.92895	-0.78585
95	ACTR8	-0.1855	-1.2922	-0.7193	-1.23485	-1.04935
96	MSH5	-0.0715	-0.9447	-0.7167	-0.96475	-0.89325
97	NCOR2	-0.8097	-0.2244	-0.7164	-1.28005	-0.47035
98	AFF1	0.1507	-0.2518	-0.716	-0.30395	-0.45465
99	PRPF19	-2.1673	-0.0528	-0.7133	-2.6892	-0.5219
100	ZNRF4	0.4457	-1.1447	-0.7115	-0.4902	-0.9359
101	CHRNA6	0.6235	-0.2023	-0.7107	-0.0858	-0.7093
102	CCDC106	0.2776	-0.5545	-0.7103	-0.3548	-0.6324
103	PCBP2	-1.0277	-0.9738	-0.7085	-1.86885	-0.84115
104	GLTSCR2	-1.4381	-0.3977	-0.7076	-1.68865	-0.25055
105	RPS18	-1.6053	-0.4294	-0.7058	-1.71275	-0.10745
106	OBFC1	-0.4537	-0.3544	-0.7036	-0.98275	-0.52905
107	FUT6	0.213	-0.9751	-0.7027	-0.7824	-0.9954
108	AK4	-0.0816	-0.688	-0.7006	-0.77585	-0.69425
109	TFG	0.2501	-0.4776	-0.6997	-0.3682	-0.6183
110	MED30	-1.2624	-0.34	-0.6994	-1.66715	-0.40475
111	POLR1B	-1.7553	-0.3631	-0.6946	-2.28415	-0.52885
112	FAM86B1	0.3266	-0.2446	-0.694	-0.14265	-0.46925
113	CPSF1	-1.1862	-0.7796	-0.6927	-1.9223	-0.7361
114	ESYT2	0.0664	-0.649	-0.6887	-0.60235	-0.66875
115	RDH8	-0.3765	-0.3643	-0.6887	-0.90305	-0.52655
116	DHFRL1	0.028	-0.4555	-0.6886	-0.57125	-0.59925
117	LSM5	0.1118	-0.588	-0.6881	-0.52625	-0.63805
118	CHCHD1	-0.7018	-1.0467	-0.6838	-1.56715	-0.86535
119	ARPC4	-0.8597	-0.7311	-0.6836	-1.39115	-0.53145
120	MLLT10	0.1383	-0.7787	-0.6817	-0.59195	-0.73025
121	TIMM23	-0.9812	0.1199	-0.6798	-1.2612	-0.28
122	ADD2	-0.2004	-0.1833	-0.6796	-0.63185	-0.43145
123	PSMD14	-0.901	-0.4721	-0.6791	-1.40385	-0.50285
124	ZFP69	0.0177	-0.4901	-0.6751	-0.61245	-0.63015
125	RSPH4A	-0.022	-0.3575	-0.6741	-0.57265	-0.55065
126	PFDN1	0.3282	-0.6077	-0.6727	-0.31205	-0.64025
127	PEX26	-1.1379	-0.5045	-0.6708	-1.72555	-0.58765
128	PER3	0.0144	-0.7037	-0.6703	-0.6726	-0.687
129	ZC3H10	-0.4203	-0.6126	-0.6696	-1.05935	-0.63905
130	COA5	-1.5484	-0.7828	-0.6692	-2.2744	-0.726
131	TANC2	0.6363	-1.1612	-0.6688	-0.27875	-0.91505
132	INPPL1	0.38	-0.325	-0.6668	-0.1159	-0.4959
133	IL2RG	0.3192	-0.3267	-0.6667	-0.1775	-0.4967
134	METTL17	-0.2489	-0.4505	-0.6657	-0.807	-0.5581
135	KLHL15	0.4617	-0.2722	-0.6656	-0.04255	-0.50425
136	FKBP8	-0.2069	-0.4202	-0.6648	-0.8156	-0.6087
137	ELP6	-1.1148	-0.7947	-0.6609	-1.86615	-0.75135
138	SLC5A4	0.1547	0.2099	-0.6603	-0.04175	-0.19645
139	MBD3L2	-0.0108	-0.7834	-0.6603	-0.7326	-0.7218
140	APOL6	0.4656	-0.4373	-0.6588	-0.16555	-0.63115
141	LIPT2	-1.666	0.2862	-0.6567	-1.8513	-0.1853
142	PYURF	-0.3165	-0.3594	-0.6567	-0.7822	-0.4657
143	ADRA1D	-0.6209	-0.1258	-0.6563	-0.4599	0.161
144	SCRN2	-0.966	-0.203	-0.6557	-1.39735	-0.43135
145	ZFHX4	0.1362	-0.5445	-0.6556	-0.46385	-0.60005
146	DNAJC15	0.2766	-0.0598	-0.6539	-0.0944	-0.371
147	HTRA2	-1.1843	-0.8254	-0.6529	-1.6611	-0.4768
148	MARCH11	0.7507	-0.8296	-0.6528	0.01655	-0.73415
149	ZMAT5	-0.9618	-0.4164	-0.6511	-1.49545	-0.53365
150	KIFC2	-1.2156	-0.8592	-0.6471	-1.90345	-0.68785
151	C6orf203	0.3731	-0.4065	-0.6461	-0.15325	-0.52635
152	IL12RB2	0.7466	-0.8223	-0.6456	0.04145	-0.70515
153	REM1	0.1807	-0.7167	-0.6454	-0.5003	-0.681
154	CRMP1	-0.2055	-0.0458	-0.6447	-0.54705	-0.34155
155	ADAL	0.4694	-0.6662	-0.6447	-0.1861	-0.6555
156	NEURL1B	0.4382	-0.9583	-0.6444	-0.32095	-0.75915
157	HTR6	-0.0153	-0.4953	-0.6426	-0.5843	-0.569
158	HIST2H3D	-1.6386	0.2273	-0.641	-2.125	-0.4864
159	NUPL2	0.2736	-0.5973	-0.6407	-0.3453	-0.6189
160	CERS1	-0.3507	-1.7713	-0.6403	-1.55655	-1.20585
161	HNRNPH2	-0.1518	-0.7405	-0.6377	-0.84095	-0.68915
162	CCDC9	-0.0411	-0.136	-0.6368	-0.50175	-0.46065
163	SEZ6L	-0.2181	-0.1257	-0.6358	-0.10895	0.10915
164	UNC13A	-0.6888	-0.4202	-0.6344	-1.30635	-0.61755
165	POLR2H	-0.1243	-0.5904	-0.6342	-0.83135	-0.70705
166	ZFHX3	0.0246	-0.2497	-0.633	-0.454	-0.4786
167	PEX5	-0.4814	-1.2956	-0.6321	-1.4452	-0.9638
168	HNRNPDL	-0.0567	-0.7348	-0.6319	-0.50975	-0.45305
169	LCE3B	-0.8612	-0.3321	-0.6317	-1.2198	-0.3586
170	POLR3E	-1.0337	-0.1848	-0.6311	-1.44395	-0.41025
171	MS4A10	0.3595	-1.1999	-0.6301	-0.55545	-0.91495
172	NAGK	0.2557	-1.0311	-0.6291	-0.5744	-0.8301
173	FLVCR2	0.2342	-0.2588	-0.6276	-0.278	-0.5122
174	TARBP2	0.0064	-0.6322	-0.627	-0.91585	-0.92225
175	AP5M1	0.4563	-0.4803	-0.6265	-0.0971	-0.5534
176	UBAC2	0.165	0.0076	-0.6259	-0.14415	-0.30915
177	RCVRN	-0.0919	-0.7582	-0.6253	-0.7834	-0.6915
178	TOP3A	-0.6244	-1.2381	-0.6252	-1.89245	-1.26805
179	NOTCH3	-0.292	-0.748	-0.624	-0.15975	0.13225
180	TAF1B	-0.3331	-0.5159	-0.624	-0.9031	-0.57
181	FMNL2	-0.6787	-0.3666	-0.6229	-1.083	-0.4043
182	OVOL2	0.8131	-1.0563	-0.6221	-0.05175	-0.86485
183	FBXL21	-0.766	0.5993	-0.622	0.0302	0.7962
184	C16orf72	-1.2783	-1.8877	-0.6216	-1.90765	-0.62935
185	SUPT7L	-0.3119	0.0873	-0.6215	-0.76215	-0.45025
186	MARCH6	-0.0598	-0.0878	-0.6209	-0.41415	-0.35435
187	SEPSECS	-1.1721	-0.4386	-0.6203	-1.70155	-0.52945
188	CCDC93	-0.4894	-0.7047	-0.6197	-1.1516	-0.6622
189	CLEC4F	0.1603	-0.3749	-0.6194	-0.3368	-0.4971
190	YKT6	-0.0839	-0.1924	-0.6187	-0.4894	-0.4055
191	MSX1	0.5036	0.0714	-0.6173	0.24605	-0.25755
192	GLIPR1	0.4543	-1.2633	-0.6164	-0.4119	-0.8662
193	MMD	0.13	-0.4169	-0.6162	-0.3865	-0.5165
194	REXO2	-0.252	-0.6609	-0.6151	-0.9029	-0.6509
195	DNAJC8	-0.2411	-0.2601	-0.6149	-0.82955	-0.58845
196	KLHL23	0.5389	-0.4666	-0.6148	-0.02775	-0.56665
197	UTP23	-1.4868	-0.8482	-0.613	-2.2174	-0.7306
198	ATF6B	-0.0685	-0.2175	-0.6129	-0.82615	-0.75765
199	ACOT11	-0.2592	-1.5483	-0.6124	-1.33955	-1.08035
200	HEPN1	0.3239	-0.4884	-0.611	-0.2364	-0.5603
201	POLA2	-1.3268	-1.1105	-0.6107	-2.18745	-0.86065
202	C14orf178	0.3066	-0.5439	-0.6083	-0.26065	-0.56725
203	TOMM6	-0.0587	0.0184	-0.6082	-0.35365	-0.29495
204	VAPA	-0.1337	-0.2545	-0.607	-0.57995	-0.44625
205	AGBL5	-0.4991	-0.4877	-0.6061	-1.04595	-0.54685
206	MTA2	-0.4309	-0.3217	-0.6049	-0.8942	-0.4633
207	CRABP1	0.0483	-0.2158	-0.6047	-0.3619	-0.4102
208	ASTN1	0.271	-0.228	-0.6039	-0.14505	-0.41605
209	KANSL1	-1.0701	-0.7597	-0.6026	-1.75125	-0.68115
210	CT62	0.0847	-0.2289	-0.6012	-0.33035	-0.41505
211	ATP5I	-1.0821	-0.4462	-0.5995	-0.8641	0.218
212	ACTL6A	-0.8879	-0.5922	-0.5994	-1.4837	-0.5958
213	CCDC65	0.2524	-0.505	-0.5981	-0.29915	-0.55155
214	PRSS21	-0.1633	0.0401	-0.5964	-0.44145	-0.27815
215	MCMBP	-1.5081	-0.8223	-0.5935	-2.1902	-0.6821
216	KCNK18	0.0774	-0.4861	-0.5928	-0.4621	-0.5395
217	HSDL1	0.2402	-0.3947	-0.5926	-0.25345	-0.49365
218	DDX39B	-1.8299	-0.1788	-0.5905	-2.25615	-0.42625
219	NSF	-0.8635	-0.6601	-0.5905	-1.47365	-0.61015
220	THOC1	-0.3133	-0.094	-0.59	-0.65535	-0.34205
221	FRAS1	0.2907	-0.1651	-0.5896	-0.0866	-0.3773
222	EIF5A	-1.0567	-1.128	-0.5896	-1.9155	-0.8588
223	TUBGCP6	-1.2288	-0.3213	-0.5878	-1.6892	-0.4604
224	SLC6A4	0.0075	0.0448	-0.5861	-0.4751	-0.4826
225	PXMP4	0.6148	-0.8393	-0.5831	-0.1114	-0.7262
226	USP17L21	-0.6273	-0.933	-0.5827	-1.38515	-0.75785
227	TSPYL6	0.0026	-0.0327	-0.5813	-0.30445	-0.30705
228	DDX59	-0.315	-0.4936	-0.5809	-0.85225	-0.53725
229	NDUFA6	-0.8372	-0.5707	-0.5802	-1.2057	-0.3685
230	TNN	-0.08	-0.732	-0.58	-0.73605	-0.65605
231	FLT4	0.0481	-0.4412	-0.5797	-0.46235	-0.51045
232	POTEH	-0.2369	-0.6161	-0.5796	-0.83475	-0.59785
233	IMMP2L	0.0501	-0.0695	-0.5792	-0.1527	-0.2028
234	MEGF11	0.3076	-0.8882	-0.5791	-0.42605	-0.73365
235	NKX3-1	-0.0613	-0.7604	-0.579	-0.625	-0.5637
236	CRTC2	-0.0696	0.0135	-0.5786	-0.26795	-0.19835
237	KRT35	-0.2542	-0.3854	-0.576	-0.7349	-0.4807
238	SCFD1	0.24	-0.7644	-0.5757	-0.43005	-0.67005
239	OGDH	-2.3514	0.1636	-0.5743	-2.48985	-0.13845
240	GRAMD1B	0.1025	-0.4794	-0.5736	-0.42395	-0.52645
241	TAF6L	0.0291	-0.6392	-0.5725	-0.5935	-0.6226
242	LRFN1	0.0921	0.1806	-0.5723	-0.1037	-0.1958
243	FAU	-1.5738	-0.8903	-0.5722	-2.30505	-0.73125
244	SLC5A3	-0.8273	-1.143	-0.5712	-1.68435	-0.85705
245	EFR3A	-0.6332	-0.2034	-0.5701	-1.01995	-0.38675
246	ERRFI1	0.3858	-0.6592	-0.5683	-0.20005	-0.58585
247	DCDC2	0.4742	-0.5741	-0.5682	-0.09695	-0.57115
248	LPPR5	0.4163	-0.2055	-0.5662	-0.15095	-0.56725
249	MYOC	-0.0454	-1.1973	-0.5657	-1.06035	-1.01495
250	DOK7	-0.0184	-0.0153	-0.5651	-0.3086	-0.2902
251	FAR1	0.4591	-0.6803	-0.5648	-0.3208	-0.7799
252	CEBPD	-0.078	-0.1944	-0.5644	-0.45735	-0.37935
253	AFG3L2	-1.3914	-0.0093	-0.5636	-1.7562	-0.3648
254	TFCP2	0.4455	-0.7265	-0.5621	-0.1988	-0.6443
255	VPS13D	-1.2617	-0.1602	-0.5604	-1.622	-0.3603
256	WHSC1L1	-0.7493	-0.0675	-0.5602	-1.06315	-0.31385
257	GDF3	0.2613	-0.4045	-0.5601	0.0783	-0.183
258	HSPA2	0.2619	-0.7611	-0.56	-0.39865	-0.66055
259	EED	-0.536	-0.5555	-0.56	-1.09375	-0.55775
260	NUF2	-0.4798	-0.3535	-0.5599	-0.9365	-0.4567
261	C12orf39	0.5688	-0.5127	-0.5572	0.02215	-0.54665
262	ZNF84	0.1327	-0.3687	-0.557	-0.33015	-0.46285
263	LYSMD2	0.4164	-0.3431	-0.5565	-0.02355	-0.43995
264	PNMAL1	0.2987	-0.2741	-0.5563	-0.1165	-0.4152
265	TSPAN16	0.2636	-0.2107	-0.555	-0.11925	-0.38285
266	C6orf118	-0.0889	-0.0996	-0.5539	-0.4346	-0.3457
267	APOBEC3A	0.5449	-0.4371	-0.5538	0.04945	-0.49545
268	MGAT2	-0.0901	-1.3367	-0.5537	-1.0353	-0.9452
269	MRPL4	-1.3549	-1.231	-0.5536	-2.24715	-0.89225
270	CHCHD2	0.1312	-0.0799	-0.5534	-0.1854	-0.3166
271	WARS2	-0.4291	-0.1554	-0.5515	-0.8987	-0.4696
272	SEPT3	-0.205	-0.2782	-0.5511	-0.38835	-0.18335
273	ARHGAP8	-0.0382	-0.2984	-0.5495	-0.4622	-0.424
274	TXNRD1	-0.5145	0.1008	-0.5489	-0.7888	-0.2743
275	MC2R	0.4768	-0.2032	-0.5489	0.10075	-0.37605
276	FGFR1	0.2927	-0.1008	-0.5483	-0.0318	-0.3245
277	ITPRIPL1	-0.0894	-0.5764	-0.5479	-0.70135	-0.61195
278	RFESD	0.5194	-0.1444	-0.5478	0.17335	-0.34605
279	LCE3C	0.1657	-0.1457	-0.5459	-0.1801	-0.3458
280	CACNA1C	0.1579	-0.1887	-0.5446	-0.02855	-0.18645
281	EZH2	-0.5913	-1.2085	-0.5437	-1.4674	-0.8761
282	ZGPAT	-0.0982	-0.7158	-0.5432	-0.72775	-0.62955
283	SETD4	-0.0772	-0.7298	-0.5429	-0.7135	-0.6363
284	SRP19	-0.2711	-0.6746	-0.5427	-0.87975	-0.60865
285	KIAA1033	-0.4463	-0.2356	-0.5421	-0.8351	-0.3888
286	EIF2AK1	-0.4451	0.2455	-0.542	-0.3213	0.1238
287	PPTC7	-0.1189	0.0099	-0.5403	-0.37895	-0.26005
288	EIF2S3	-1.0767	0.3388	-0.5392	-1.1769	-0.1002
289	LILRB2	0.2121	-0.0819	-0.5378	-0.2036	-0.4157
290	ZNF408	-0.5364	-0.0021	-0.5364	-0.8057	-0.2693
291	SCN11A	0.2086	-0.4367	-0.5362	-0.2779	-0.4865
292	ISL2	0.3078	-0.9321	-0.5356	-0.42605	-0.73385
293	SNRPG	-0.9655	0.1592	-0.5356	-1.15365	-0.18815
294	CCDC147	-0.0554	-0.5587	-0.5343	-0.6019	-0.5465
295	ACTG2	-1.2736	0.0817	-0.5341	-1.4998	-0.2262
296	COQ6	-1.051	0.5684	-0.5334	-0.7828	0.2682
297	VN1R1	0.0497	-0.2314	-0.5333	-0.3326	-0.3823
298	ZNF750	-0.0442	-0.6195	-0.533	-0.62045	-0.57625
299	TMEM127	-0.2095	0.056	-0.533	-0.448	-0.2385
300	IFITM1	0.0758	-0.4572	-0.533	-0.4193	-0.4951
301	CDC40	-0.3256	-0.1554	-0.5329	-0.71235	-0.38675
302	CNBD1	0.4722	-0.3124	-0.5326	0.09045	-0.38175
303	C4orf29	0.4804	-0.2335	-0.5324	0.0974	-0.383
304	SOX4	-1.5132	-0.3681	-0.5324	-1.9635	-0.4503
305	DENND6B	0.1249	-0.12	-0.5321	-0.26855	-0.39345
306	CNOT6L	0.583	-0.5429	-0.5321	0.04555	-0.53745
307	SPATS2	0.2316	-0.3392	-0.5318	-0.3694	-0.601
308	TUBA8	-0.1216	-0.6465	-0.5313	-0.7106	-0.589
309	PEAR1	-0.3453	-0.4943	-0.5311	-0.85795	-0.51265
310	IMMT	-0.5	0.0711	-0.531	-0.72995	-0.22995
311	RBPJ	-0.3234	0.245	-0.5309	-0.4663	-0.1429
312	CADM4	-0.0327	-0.7645	-0.5307	-0.6921	-0.6594
313	MRPS21	-0.1739	-0.5187	-0.5306	-0.69855	-0.52465
314	TPK1	-0.7575	-0.4173	-0.5305	-1.23135	-0.47385
315	SEMA5B	0.0105	-0.2886	-0.5304	-0.399	-0.4095
316	PHF3	0.3438	-0.1439	-0.5301	0.0068	-0.337
317	ZNF497	-0.9191	0.1903	-0.53	-1.08895	-0.16985
318	DZIP1	-0.0344	0.1902	-0.5299	-0.20425	-0.16985
319	TADA1	0.3082	-0.6014	-0.5298	-0.2574	-0.5656
320	LSR	-0.9648	-0.5768	-0.5293	-1.5179	-0.5531
321	MRPL53	-1.5611	-0.9382	-0.5289	-2.15015	-0.58905
322	PCDHB7	0.0991	-0.8467	-0.5282	-0.387	-0.4861
323	FGF8	-0.1504	-0.6499	-0.5276	-0.7391	-0.5887
324	PDPK1	-0.2441	-0.4849	-0.527	-0.92465	-0.68055
325	SLC12A7	-0.535	-0.1035	-0.5268	-0.83065	-0.29565
326	DCLRE1B	-0.7363	-0.25	-0.5264	-1.12445	-0.38815
327	CREB5	0.23	-0.8496	-0.5259	-0.4578	-0.6878
328	NHLRC2	-0.0225	-0.3509	-0.5255	-0.56295	-0.54045
329	TAAR5	0.5297	-0.3135	-0.5241	0.11085	-0.41885
330	DLST	-0.4648	-0.7579	-0.5239	-1.1099	-0.6451
331	SOCS6	0.49	-0.371	-0.5236	0.04275	-0.44725
332	CTNNAL1	0.4281	-0.9333	-0.5224	-0.29975	-0.72785
333	KIAA1279	-0.1532	-0.1266	-0.5222	-0.60335	-0.45015
334	WDR96	0.3335	0.0534	-0.5221	0.0992	-0.2343
335	GTPBP3	-0.0565	-0.4116	-0.522	-0.5234	-0.4669
336	LOC100507003	0.0609	-0.2654	-0.5218	-0.33275	-0.39365
337	L2HGDH	0.006	-0.1784	-0.5217	-0.3348	-0.3408
338	ZMAT1	0.5329	-0.0799	-0.5215	0.17855	-0.35435
339	CAMK1D	0.4476	0.0124	-0.5213	0.1931	-0.2545
340	NXF2B	0.2592	-0.4883	-0.5209	-0.2454	-0.5046
341	SLC6A18	-0.3465	-0.1573	-0.5204	-0.7262	-0.3797
342	FAM222B	0.0554	-0.3905	-0.5197	-0.2673	-0.3227
343	FANCD2OS	0.0166	-0.3561	-0.5195	-0.3668	-0.3834
344	RPL10A	-1.4436	-0.5988	-0.519	-2.00245	-0.55885
345	LPXN	0.1739	-0.1718	-0.518	-0.2108	-0.3847
346	SUDS3	-0.9947	-0.2516	-0.5177	-1.2375	-0.2428
347	GSS	-0.5192	-1.1548	-0.5172	-1.3552	-0.836
348	CAMK2A	0.5221	-0.2942	-0.517	0.1165	-0.4056
349	PAPPA	-0.1707	-0.8082	-0.5169	-0.79905	-0.62835
350	ACBD6	0.1189	-0.4307	-0.5166	-0.3548	-0.4737
351	BIN1	0.1509	-0.3858	-0.5164	-0.3002	-0.4511
352	UCP3	0.1621	-0.5664	-0.5153	-0.3787	-0.5408
353	LARP4B	-0.0544	-0.7386	-0.5153	-0.5908	-0.5364
354	MAP3K8	0.1039	-0.6311	-0.5151	-0.6082	-0.7121
355	TBCC	-1.7221	-0.0149	-0.5144	-1.58775	0.13435
356	CHSY3	-0.1626	-0.5852	-0.5138	-0.44725	-0.28465
357	ZNF613	0.3424	-0.4574	-0.5137	-0.14315	-0.48555
358	ATP5O	-0.4016	-0.3093	-0.5132	-0.8343	-0.4327
359	SRSF5	-0.2528	-0.7617	-0.513	-0.89015	-0.63735
360	TM4SF19	0.2172	-0.3427	-0.5129	-0.2293	-0.4465
361	GDAP1L1	0.1128	-0.3742	-0.5125	-0.33055	-0.44335
362	IFIT2	0.0689	-0.3564	-0.5117	-0.72625	-0.79515
363	RHOC	-0.0204	-0.3525	-0.5111	-0.49755	-0.47715
364	RXRG	-0.1017	-0.233	-0.5086	-0.4089	-0.3072
365	DOCK10	0.3895	-0.7035	-0.5085	-0.2165	-0.606
366	MAGIX	-0.3583	-0.4228	-0.5082	-0.37395	-0.01565
367	TBC1D2	0.1442	-0.7036	-0.5079	-0.4616	-0.6058
368	HOXB3	0.1644	-0.1791	-0.5076	-0.39615	-0.56055
369	EAF2	0.4171	-0.0206	-0.5069	0.15335	-0.26375
370	RASA2	0.213	-0.2851	-0.5066	-0.2052	-0.4182
371	CEBPE	-0.1575	-1.0627	-0.5066	-0.9421	-0.7846
372	COL4A6	0.3438	-0.9841	-0.5051	-0.45335	-0.79715
373	ST8SIA1	-0.0656	-0.4222	-0.5047	-0.52905	-0.46345
374	CLDN23	0.1992	-0.7559	-0.5041	-0.43815	-0.63735
375	NR2F1	0.0056	-0.3118	-0.504	-0.3948	-0.4004
376	KIAA0922	0.1351	-0.4164	-0.5039	-0.2021	-0.3372
377	FBXO34	0.0839	-0.1481	-0.5034	-0.1707	-0.2546
378	GPR22	0.6856	-0.4587	-0.5027	0.2049	-0.4807
379	CYP2R1	-0.3808	-0.4796	-0.5023	-0.8523	-0.4715
380	LACTB	-0.092	-0.8614	-0.502	-0.7143	-0.6223
381	MTHFD2L	0.3183	-0.152	-0.502	-0.00875000000000001	-0.32705
382	TOMM70A	-2.5515	-1.0333	-0.5015	-3.3189	-0.7674
383	UPF1	-1.7363	0.6771	-0.5011	-1.71115	0.02515
384	SMO	-0.6375	-0.3018	-0.5008	-0.5705	0.0669999999999999
385	DPP4	0.5765	-0.5167	-0.5007	0.0678	-0.5087
386	PCDH11X	0.836	-0.2767	-0.4999	0.51625	-0.31975
387	RQCD1	-0.9157	0.0877	-0.4995	-1.1216	-0.2059
388	ZNF575	0.1423	-0.2814	-0.4994	-0.18765	-0.32995
389	PRKCDBP	0.1517	-0.476	-0.4982	-0.25545	-0.40715
390	POLR1A	-1.4965	-1.355	-0.4982	-2.44795	-0.95145
391	ZCRB1	-0.7588	0.018	-0.4978	-1.0575	-0.2987
392	MTCH2	-0.5995	0.2483	-0.4977	-0.93285	-0.33335
393	DBF4	0.214	-0.2766	-0.4977	-0.20085	-0.41485
394	LY6G6F	0.1279	-0.8539	-0.4974	-0.42705	-0.55495
395	HAPLN1	0.4186	-0.5664	-0.4968	-0.2201	-0.6387
396	SLC17A4	0.4283	-0.4974	-0.4965	-0.06865	-0.49695
397	SST	0.4258	-0.2824	-0.4962	0.0365	-0.3893
398	MIIP	-0.4043	-0.7796	-0.496	-1.2126	-0.8083
399	SARS	-1.4996	-1.3773	-0.4958	-2.4361	-0.9365
400	SKP2	0.1188	-0.6862	-0.4953	-0.51435	-0.63315
401	B9D2	0.4539	-0.6937	-0.4952	-0.04705	-0.50095
402	ZMYM6	0.1534	-0.5762	-0.4947	-0.38205	-0.53545
403	HCFC1	-1.9313	-1.3904	-0.4941	-2.654	-0.7227
404	ICAM2	0.0108	-0.3221	-0.4935	-0.55425	-0.56505
405	HGD	0.1882	-0.5272	-0.4935	-0.32215	-0.51035
406	C6orf48	0.2254	-0.3125	-0.4934	-0.30535	-0.53075
407	NALCN	0.743	-0.714	-0.4932	0.1394	-0.6036
408	SPO11	0.6587	-0.4485	-0.4929	0.188	-0.4707
409	NAPEPLD	0.5256	-0.4061	-0.4927	0.0762	-0.4494
410	FAM26D	-0.1824	-0.0367	-0.4922	0.12625	0.30865
411	SUZ12	-1.0785	-0.4373	-0.4922	-1.54325	-0.46475
412	ZNF799	0.854	-0.4176	-0.492	0.3992	-0.4548
413	FSTL3	-0.1614	-0.622	-0.4904	-0.8365	-0.6751
414	SRPRB	-0.2613	-0.863	-0.4902	-0.9379	-0.6766
415	AGAP9	0.1802	-0.1324	-0.4901	-0.20365	-0.38385
416	SCAP	-1.3317	-0.7002	-0.4901	-1.92685	-0.59515
417	RHBDD2	0.3202	-0.5746	-0.4895	-0.2392	-0.5594
418	HYDIN	0.3325	-0.2966	-0.4893	-0.15265	-0.48515
419	COPS4	-0.2931	-0.4027	-0.4892	-0.73905	-0.44595
420	SPAG5	-0.7262	-0.1969	-0.4892	-1.3493	-0.6231
421	FRA10AC1	0.6704	-0.4696	-0.4892	0.191	-0.4794
422	RFFL	-0.727	0.2009	-0.4889	-0.871	-0.144
423	SIRT2	-0.1049	-0.1776	-0.4882	-0.4379	-0.333
424	LRP2BP	0.4547	-0.2584	-0.4878	0.0816	-0.3731
425	ADAM9	0.0959	-0.4154	-0.4873	-0.35545	-0.45135
426	FIBP	-0.055	0.2471	-0.4872	-0.17505	-0.12005
427	TSPYL5	-0.1627	-0.8661	-0.4871	-0.86395	-0.70125
428	RGS10	0.2671	-0.4354	-0.4871	-0.1914	-0.4585
429	HNRNPA2B1	-1.6109	-0.2308	-0.4869	-1.96975	-0.35885
430	CDK15	0.292	-0.0478	-0.486	0.02505	-0.26695
431	DPYD	0.6567	-0.4177	-0.4859	0.2049	-0.4518
432	C10orf11	0.5201	-0.6622	-0.4859	-0.054	-0.5741
433	KDM4B	-0.3057	-0.6663	-0.4851	-0.67165	-0.36595
434	SLC35B3	0.4701	-0.0985	-0.485	0.30375	-0.16635
435	GABPA	-0.571	-0.916	-0.4831	-1.11175	-0.54075
436	USP29	0.3113	-0.1057	-0.483	0.01695	-0.29435
437	PSMC6	-0.6989	-0.9359	-0.4829	-1.8861	-1.1872
438	FLI1	0.4318	-0.5306	-0.4826	-0.043	-0.4748
439	SKOR1	0.1339	-0.4476	-0.4822	-0.29575	-0.42965
440	POLG	-0.8122	-1.2802	-0.4822	-1.69345	-0.88125
441	TVP23C-CDRT4	-0.2056	-0.1566	-0.4822	-0.52505	-0.31945
442	ZC3H4	-0.9789	-1.361	-0.4819	-1.9003	-0.9214
443	C1QBP	-1.1032	-1.4334	-0.4817	-2.0607	-0.9575
444	TBC1D3H	0.1075	-0.3284	-0.4816	-0.2975	-0.405
445	MAD1L1	-0.5506	0.0643	-0.481	-0.72805	-0.17745
446	ADORA2A	0.2289	0.2163	-0.4806	0.13815	-0.09075
447	CANT1	-1.3515	0.361	-0.4802	-1.20145	0.15005
448	ITGA5	-0.6794	-0.0314	-0.4798	-0.3419	0.3375
449	PMPCA	-1.568	-0.1401	-0.4797	-1.4117	0.1563
450	PTBP2	0.3497	-0.4101	-0.4796	-0.09515	-0.44485
451	ATPAF2	-0.3695	-0.4175	-0.4795	-0.87285	-0.50335
452	DNM2	-2.5123	0.4174	-0.4794	-2.54335	-0.03105
453	OXT	0.3186	-0.6776	-0.4791	-0.2598	-0.5784
454	MUT	0.3943	-0.1023	-0.478	0.10415	-0.29015
455	CDKN2AIPNL	0.1288	-0.1185	-0.4779	-0.1694	-0.2982
456	CUBN	0.2668	-0.5554	-0.4779	-0.16175	-0.42855
457	MEP1B	0.5373	-0.4002	-0.4779	0.09825	-0.43905
458	SDS	-0.2693	0.0378	-0.4777	-0.48925	-0.21995
459	LIG1	-1.1156	-0.385	-0.4777	-1.54695	-0.43135
460	TAX1BP3	0.0388	-0.3091	-0.4777	-0.35455	-0.39335
461	POU6F2	-0.1692	-0.5577	-0.4776	-0.6868	-0.5176
462	SERTAD1	-0.2307	-0.7416	-0.4772	-0.9289	-0.6982
463	ZGLP1	-0.3078	-1.2457	-0.4772	-1.06525	-0.75745
464	ZKSCAN8	0.1148	-0.6041	-0.4767	-0.4256	-0.5404
465	VIPR1	0.3322	-0.379	-0.4762	-0.0954	-0.4276
466	ENO3	-0.5228	-0.2624	-0.4762	-0.89205	-0.36925
467	UROD	-1.1613	-0.281	-0.4756	-1.52225	-0.36095
468	SERF2	-0.0579	-0.7596	-0.4752	-0.6753	-0.6174
469	ZNF100	-0.0159	-0.0333	-0.4747	-0.2699	-0.254
470	HIRA	-0.6336	-0.4321	-0.4742	-1.08675	-0.45315
471	TMPRSS5	-0.5139	-1.3541	-0.4739	-1.5095	-0.9956
472	DDOST	-1.7172	-0.6365	-0.4739	-2.40535	-0.68815
473	PCF11	-0.3191	-0.8773	-0.4728	-0.9941	-0.675
474	MICU3	0.4786	-0.3632	-0.4725	-0.05115	-0.52975
475	CDC26	0.001	-0.7505	-0.4722	-0.6078	-0.6088
476	ZNF592	-0.2707	-0.4436	-0.4718	-0.5724	-0.3017
477	SEPP1	0.2607	-0.1148	-0.4716	-0.04735	-0.30805
478	RPE	-0.0916	-0.8291	-0.4713	-0.6491	-0.5575
479	ZNF680	0.5202	-0.4637	-0.4711	0.05275	-0.46745
480	SPATA31E1	0.0513	0.1383	-0.471	-0.1151	-0.1664
481	PHIP	-0.5596	0.1336	-0.4709	-0.7204	-0.1608
482	RASSF8	0.4471	-0.071	-0.4708	0.2655	-0.1816
483	PPP1R18	-0.8171	-0.4761	-0.4706	-0.77635	0.0407500000000001
484	GUF1	0.3975	-0.3951	-0.4704	-0.03525	-0.43275
485	ZIC4	0.3208	-0.6048	-0.4699	-0.21655	-0.53735
486	SLC25A51	-0.0607	-0.4773	-0.4695	-0.53405	-0.47335
487	NUP50	-0.2008	0.0938	-0.4694	-0.36125	-0.16045
488	LRRTM2	0.5372	-0.4272	-0.4692	0.089	-0.4482
489	MAPK6	0.323	-0.6777	-0.469	-0.25035	-0.57335
490	HTT	-0.0154	-0.3657	-0.4689	-0.4327	-0.4173
491	ZAR1	-0.1148	-0.2906	-0.4686	-0.4849	-0.3701
492	LGALS9B	0.1089	-0.2596	-0.4686	-0.2552	-0.3641
493	SPOCD1	-0.5777	0.2941	-0.4684	-0.6649	-0.0872000000000001
494	RAB36	0.0502	-0.7513	-0.4683	-0.55965	-0.60985
495	PRKG2	-0.2206	-0.2032	-0.4683	-0.4949	-0.2743
496	DGKE	-0.1322	-0.5128	-0.4679	-0.60115	-0.46895
497	GFRA1	-0.0173	-0.0309	-0.4677	-0.26655	-0.24925
498	AMOT	0.508	-0.4009	-0.4675	0.04435	-0.46365
499	USP8	-0.7988	-0.3317	-0.4675	-1.1985	-0.3997
500	PEX19	-0.0134	-0.1517	-0.4674	-0.3229	-0.3095
501	C9orf16	0.0785	-0.7131	-0.4673	-0.51175	-0.59025
502	ASCL4	-0.3018	-0.5627	-0.4672	-0.09695	0.20485
503	HIST1H2AK	-0.5137	-0.9025	-0.4671	-1.1985	-0.6848
504	CNIH2	-0.4338	0.1631	-0.467	-0.58575	-0.15195
505	CASC3	-0.7624	-0.2614	-0.467	-1.19305	-0.43065
506	NPC1	0.0303	0.1212	-0.4669	-0.55365	-0.58395
507	FAM45A	0.4761	-1.0371	-0.4669	-0.2759	-0.752
508	ATP6AP2	-0.5037	-1.0418	-0.4667	-1.32925	-0.82555
509	NT5C1B-RDH14	-0.2673	-0.3773	-0.4667	-0.7688	-0.5015
510	PRAMEF8	0.1666	-0.2805	-0.4666	-0.2118	-0.3784
511	METTL15	0.6888	-0.5117	-0.4665	0.1997	-0.4891
512	MTF1	-0.4824	-0.9505	-0.4664	-1.19085	-0.70845
513	ZFYVE16	0.2697	0.1976	-0.4662	0.13545	-0.13425
514	NT5C3A	0.1152	-0.5115	-0.4659	-0.37355	-0.48875
515	ZNF583	0.5291	-0.3378	-0.4654	0.1275	-0.4016
516	TRIM41	0.1788	-0.8813	-0.4638	-0.75295	-0.93175
517	ASB16	0.1706	-1.0707	-0.4638	-0.6213	-0.7919
518	NLRP1	-0.5214	-0.46	-0.4637	-1.23275	-0.71135
519	DIO1	0.1393	-0.2699	-0.4633	-0.22725	-0.36655
520	TRIOBP	-0.2305	-0.3603	-0.4631	-0.82805	-0.59755
521	TCF15	0.4741	-0.222	-0.463	0.1316	-0.3425
522	PRR14	-0.4035	-0.588	-0.4624	-0.9046	-0.5011
523	UBA52	-0.605	-0.3551	-0.462	-0.9671	-0.3621
524	OLFML2B	0.1731	0.3617	-0.4619	-0.5026	-0.6757
525	BLVRA	0.4844	0.0227	-0.4616	0.26495	-0.21945
526	RENBP	-0.1288	-0.2012	-0.4614	-0.4601	-0.3313
527	USP42	-0.2954	-0.4768	-0.4611	-0.7643	-0.4689
528	CCDC174	0.4686	-0.7921	-0.4611	-0.15795	-0.62655
529	CTSK	0.131	-0.2652	-0.4611	-0.30015	-0.43115
530	FILIP1L	-0.0737	0.2763	-0.4609	-0.07645	-0.00274999999999999
531	ATP6V1G3	0.0956	-0.3512	-0.4609	-0.31045	-0.40605
532	FPR1	0.3236	-0.7261	-0.4608	-0.26995	-0.59355
533	RPL36AL	-0.8663	-0.7477	-0.4602	-1.4703	-0.604
534	GHRL	0.3385	-0.3148	-0.4594	-0.02865	-0.36715
535	KCNV2	0.3047	-0.6618	-0.4593	-0.22765	-0.53235
536	BRD2	-0.5015	-1.5046	-0.4584	-1.4228	-0.9213
537	MAMSTR	0.0054	-0.5183	-0.4584	-0.48295	-0.48835
538	GATSL2	0.1237	-0.379	-0.4583	-0.5308	-0.6545
539	SCP2	0.4999	-0.2767	-0.4581	0.1325	-0.3674
540	AHCYL1	-0.6004	-1.1541	-0.4581	-1.4065	-0.8061
541	GIMAP4	0.204	-0.1448	-0.4579	-0.0671	-0.2711
542	NGLY1	0.0348	-0.6972	-0.4578	-0.5427	-0.5775
543	TTC39A	-0.2698	0.1959	-0.4575	-0.5	-0.2302
544	SMARCC2	-0.0644	0.0433	-0.4571	-0.2713	-0.2069
545	MGMT	0.3677	-0.2879	-0.457	-0.0047	-0.3724
546	PLSCR2	0.7578	-0.2624	-0.4562	0.40565	-0.35215
547	ANKRD24	-0.0313	-0.8278	-0.4558	-0.6731	-0.6418
548	SEMA6B	-0.2734	-0.9646	-0.4556	-0.9835	-0.7101
549	HK2	-0.8754	0.0527	-0.4553	-1.0766	-0.2012
550	TRPV4	0.0688	-0.2555	-0.4548	-0.28635	-0.35515
551	CCDC176	0.4288	-0.1213	-0.4546	0.14085	-0.28795
552	CYB5D1	0.1198	-0.0221	-0.4543	-0.1184	-0.2382
553	CLCN3	0.2973	-0.2176	-0.4542	-0.03855	-0.33585
554	CPEB2	0.5356	-0.3182	-0.4542	0.1494	-0.3862
555	FOXD4L6	-0.7755	9e-04	-0.4541	-1.1358	-0.3603
556	CCDC22	-0.2824	-0.9718	-0.4539	-0.99525	-0.71285
557	SPATA24	-0.2878	-0.6247	-0.4538	-0.82705	-0.53925
558	CHMP7	-1.0422	-0.7312	-0.4536	-1.6345	-0.5923
559	STPG1	0.4778	-0.634	-0.4532	-0.0658	-0.5436
560	TMEM105	-0.1238	-0.7963	-0.4532	-0.45415	-0.33035
561	BCL9L	0.1099	-0.6431	-0.4531	-0.4382	-0.5481
562	CASC5	-0.635	-0.4451	-0.4528	-1.05265	-0.41765
563	GMPR	0.0103	-0.4077	-0.4525	-0.4198	-0.4301
564	LSM11	-1.046	-0.9083	-0.4525	-1.4351	-0.3891
565	MAGEA8	-0.0496	-0.772	-0.4524	-0.69785	-0.64825
566	MFN1	0.159	-0.1098	-0.4524	-0.1648	-0.3238
567	LCE1F	0.4319	-0.388	-0.4524	0.0117	-0.4202
568	KAT7	-0.6116	-0.0896	-0.452	-0.6929	-0.0813
569	PARPBP	0.2747	-0.2412	-0.4517	-0.0718	-0.3465
570	HJURP	-1.6287	-0.6824	-0.4515	-2.1956	-0.5669
571	PHF20	-0.0177	-0.0317	-0.4515	-0.2593	-0.2416
572	PPP1R12C	-0.373	-0.8757	-0.4513	-1.0365	-0.6635
573	CDC14B	0.5756	-0.3785	-0.451	0.16075	-0.41485
574	EXOC1	-0.1679	-0.2787	-0.4508	-0.53265	-0.36475
575	MKRN2	0.1745	-0.6776	-0.4508	-0.38975	-0.56425
576	ACTN1	-0.1512	-0.581	-0.4503	-0.66685	-0.51565
577	SMCO3	0.6387	-0.1685	-0.4501	0.26665	-0.37205
578	GATA6	0.2992	-0.0183	-0.45	0.06505	-0.23415
579	HMGA1	-0.5518	-0.4453	-0.45	-1.4403	-0.8885
580	ZSCAN2	-0.0103	-0.1578	-0.4499	-0.3141	-0.3038
581	MAGEC3	0.2302	-0.5403	-0.4494	-0.2646	-0.4948
582	CTSD	-2e-04	-0.7095	-0.4489	-0.5793	-0.5791
583	ITGBL1	0.6779	-0.5738	-0.4486	0.16575	-0.51215
584	MSGN1	-0.3535	-0.1188	-0.4484	-0.5634	-0.2099
585	STAMBP	-0.5408	-0.2838	-0.4484	-0.9069	-0.3661
586	IGBP1	-0.4392	-0.3711	-0.4483	-0.7446	-0.3054
587	RLBP1	-0.0744	0.0552	-0.4482	-0.2709	-0.1965
588	KTN1	0.5845	-0.3952	-0.4482	0.16285	-0.42165
589	SCN4B	0.1283	0.0613	-0.4482	-0.06515	-0.19345
590	FAM186A	0.0596	-0.4038	-0.4481	-0.3664	-0.426
591	MED28	-0.3265	0.2444	-0.4476	-0.4281	-0.1016
592	VSIG10L	-0.0469	-0.4827	-0.4475	-0.512	-0.4651
593	TAF6	-1.1533	-0.1409	-0.4475	-1.44745	-0.29415
594	PSG1	0.4425	-0.5024	-0.447	-0.0321	-0.4746
595	SLC22A6	-0.4736	-0.3171	-0.4464	-1.0331	-0.5595
596	FBXO2	-0.581	-0.7296	-0.4459	-1.17155	-0.59055
597	ARAP1	-0.1621	0.1668	-0.4458	-0.30165	-0.13955
598	VAMP5	0.2785	-0.2113	-0.4455	-0.04985	-0.32835
599	EPDR1	0.1068	-0.5294	-0.4449	-0.36245	-0.46925
600	C4orf48	0.0661	-0.5697	-0.4446	-0.4411	-0.5072
601	SLC6A5	0.0114	-0.1038	-0.4446	-0.2628	-0.2742
602	ASGR2	0.3252	-0.7561	-0.4445	-0.2751	-0.6003
603	RIC8A	-0.3838	-0.3466	-0.444	-0.69725	-0.31345
604	FAM160A1	0.3774	-0.5922	-0.4434	-0.1404	-0.5178
605	MAPK1	0.1326	-0.205	-0.4434	-0.24365	-0.37625
606	WEE2	0.2939	0.0024	-0.4434	-0.00294999999999999	-0.29685
607	MID1IP1	0.1054	-0.0387	-0.4434	-0.13565	-0.24105
608	CWC22	-0.8684	-0.4059	-0.4431	-1.2929	-0.4245
609	EFHD1	0.1898	0.0859	-0.4431	0.01115	-0.17865
610	IFIT3	0.0886	-0.0224	-0.4426	-0.11025	-0.19885
611	RELN	0.291	-0.8733	-0.4421	-0.36675	-0.65775
612	MROH2B	0.2584	-0.5757	-0.4415	-0.2502	-0.5086
613	VRK2	0.3519	-0.1575	-0.4414	0.1896	-0.1623
614	RFK	-0.4963	-0.5209	-0.4411	-0.94025	-0.44395
615	FLRT2	0.4409	-0.4054	-0.4406	0.0091	-0.4318
616	PPID	0.4694	-0.2246	-0.4406	0.1368	-0.3326
617	SHCBP1	-0.3581	-0.1623	-0.4401	-0.75045	-0.39235
618	CHERP	-1.9544	-0.7965	-0.4399	-2.35805	-0.40365
619	CNN2	-0.0829	-0.4529	-0.4399	-0.52925	-0.44635
620	TTLL11	0.0806	-0.6559	-0.4397	-0.46715	-0.54775
621	RBM15	-0.3601	-0.8927	-0.4392	-0.97855	-0.61845
622	ZNF708	0.5024	0.1847	-0.4389	0.3181	-0.1843
623	HOXD1	0.172	-0.5066	-0.4386	-0.3007	-0.4727
624	CACNA1A	-0.3	0.1663	-0.4386	-0.64345	-0.34345
625	SFXN4	0.2068	-0.3241	-0.4384	-0.15095	-0.35775
626	NOX3	0.1758	-0.1072	-0.4383	-0.09695	-0.27275
627	NAPRT1	-0.2986	-0.2051	-0.4378	-0.62005	-0.32145
628	DDX53	0.0767	-0.0097	-0.4378	-0.1471	-0.2238
629	STAB1	-0.4556	-0.1432	-0.4374	-0.74595	-0.29035
630	LRTM2	0.2052	-0.7488	-0.4365	-0.38745	-0.59265
631	HPS6	-0.1788	-0.8236	-0.4363	-0.62915	-0.45035
632	DNAJC6	0.0068	-0.5137	-0.4363	-0.4682	-0.475
633	CD8B	0.335	-0.5231	-0.4362	-0.1447	-0.4797
634	TOM1L2	-0.3359	-0.5235	-0.4362	-0.81575	-0.47985
635	FOXS1	0.0961	-0.6204	-0.4361	-0.81505	-0.91115
636	PAX9	0.0621	-0.3077	-0.4359	-0.30725	-0.36935
637	PKMYT1	-1.1445	-0.4958	-0.4359	-1.6103	-0.4658
638	PCYOX1L	0.4	-0.6042	-0.4356	-0.1199	-0.5199
639	FBXL4	-0.0396	0.097	-0.4353	-0.20875	-0.16915
640	ATF4	-0.5018	-0.5554	-0.4347	-0.99685	-0.49505
641	IFNA14	0.6308	-0.6287	-0.4341	0.15085	-0.47995
642	C7orf55	0.1332	0.3236	-0.4341	0.05455	-0.07865
643	COMMD4	-1.0296	-0.7597	-0.434	-1.35555	-0.32595
644	CLRN1	0.3255	-0.3807	-0.4337	-0.0817	-0.4072
645	GIPR	-0.3171	-0.3656	-0.4332	-0.7165	-0.3994
646	MYEOV	-0.1845	-0.4792	-0.4331	-0.64065	-0.45615
647	TFDP2	0.08	-0.5476	-0.4331	-0.4103	-0.4903
648	ARID1A	-1.5716	0.3862	-0.4326	-1.61965	-0.0480499999999999
649	MZT2A	0.4471	-0.2316	-0.4326	0.1149	-0.3322
650	GLRX2	0.286	-0.6138	-0.4325	-0.1114	-0.3974
651	LAMA5	0.2152	-1.205	-0.4323	-0.60345	-0.81865
652	ZFP36L2	0.1492	-0.3584	-0.4323	-0.24615	-0.39535
653	PIWIL4	0.1637	-0.6881	-0.4319	-0.3963	-0.56
654	EFHD2	0.0053	0.1376	-0.4313	-0.04885	-0.05415
655	POLR3D	-0.1614	-0.7135	-0.4313	-0.7338	-0.5724
656	UCHL1	0.3841	-0.259	-0.4312	-0.04075	-0.42485
657	YTHDC1	-1.2037	-0.5255	-0.4311	-1.682	-0.4783
658	CDKN2D	0.1578	-0.3633	-0.431	-0.2785	-0.4363
659	CRK	0.1571	-0.8614	-0.4303	-0.5489	-0.706
660	MAST4	-0.774	0.3802	-0.4303	-1.0682	-0.2942
661	YPEL5	0.0088	-0.2013	-0.4299	-0.3068	-0.3156
662	LAX1	0.2956	-1.1811	-0.4298	-0.67405	-0.96965
663	MGST2	0.7645	-0.4342	-0.4296	0.33255	-0.43195
664	HIST1H2AG	-0.8104	-0.5333	-0.4289	-1.2914	-0.481
665	ARHGEF11	-0.0556	0.128	-0.4288	-0.49325	-0.43765
666	FGFBP1	0.4957	-0.2517	-0.4287	0.1555	-0.3402
667	BEND2	0.5674	-0.0401	-0.4282	0.3333	-0.2341
668	DHX15	-1.7978	-0.1366	-0.4282	-2.1805	-0.3827
669	BCORL1	0.2486	-0.937	-0.4279	-0.4339	-0.6825
670	DYNLL1	-0.2335	0.0602	-0.4269	-0.41685	-0.18335
671	ENDOD1	0.1079	-0.4178	-0.4268	-0.3144	-0.4223
672	ANGPTL3	0.8234	-0.4433	-0.4262	0.3928	-0.4306
673	CFL1	-1.8061	-0.1807	-0.4261	-2.1095	-0.3034
674	TMEM98	0.4725	-0.5394	-0.426	-0.0102	-0.4827
675	GOT2	-0.4461	0.0903	-0.4256	-0.5291	-0.083
676	ZRSR2	-0.1213	-0.3859	-0.4244	-0.52645	-0.40515
677	KLC4	-0.1353	-0.5306	-0.4244	-0.87435	-0.73905
678	TNFRSF8	-0.1257	-0.1443	-0.424	-0.43365	-0.30795
679	TBC1D3F	0.1487	-0.4508	-0.424	-0.28865	-0.43735
680	MRPL47	-0.5746	-0.1466	-0.4235	-0.61635	-0.04175
681	HUWE1	-0.8039	-0.3253	-0.423	-1.17805	-0.37415
682	DBNL	-0.5228	-0.0164	-0.4223	-0.74225	-0.21945
683	DGKZ	-0.1929	0.1968	-0.4221	-0.22795	-0.03505
684	CTBS	0.6437	-0.1642	-0.422	0.0721	-0.5716
685	EIF5	-0.5725	0.161	-0.422	-1.74905	-1.17655
686	FSD1	0.1536	-0.2019	-0.4218	-0.1583	-0.3119
687	KLHL33	0.182	-0.3787	-0.4213	-0.1177	-0.2997
688	FAM105A	0.3977	-0.56	-0.4211	-0.09285	-0.49055
689	LGR4	0.2201	-0.1171	-0.4211	-0.049	-0.2691
690	ACSL1	0.1918	-0.044	-0.4211	-0.0408	-0.2326
691	DHX16	-0.3462	-0.9902	-0.4208	-0.99895	-0.65275
692	VPS25	-1.4291	-0.2477	-0.4205	-1.7632	-0.3341
693	PGM2L1	0.149	-0.2993	-0.4205	-0.2109	-0.3599
694	TDRD12	0.4181	-0.6851	-0.4203	-0.1346	-0.5527
695	FASLG	0.1354	-0.7774	-0.4203	-0.52055	-0.65595
696	ADAMTSL2	-0.3036	-0.3872	-0.4201	-0.7584	-0.4548
697	FAM120C	0.1989	0.0881	-0.4195	0.00365	-0.19525
698	DOCK8	0.4345	-0.2024	-0.4188	0.10665	-0.32785
699	GTF2E1	-0.0142	-0.5148	-0.4188	-0.481	-0.4668
700	TGFB3	-0.1311	-0.0144	-0.4185	-0.29145	-0.16035
701	RBM33	-0.1684	-1.3047	-0.4183	-1.02995	-0.86155
702	LIN54	-0.4453	0.0499	-0.4183	-0.6295	-0.1842
703	WDR55	-2.0751	-0.5737	-0.4182	-2.3487	-0.2736
704	ZNF862	0.1952	-0.0435	-0.4181	-0.03555	-0.23075
705	THSD7A	-0.2518	-0.3448	-0.4181	-0.56365	-0.31185
706	CBLB	-0.2962	-0.502	-0.4179	-0.7726	-0.4764
707	CDK1	-1.0566	-0.1156	-0.4175	-1.32315	-0.26655
708	MLEC	0.446	-0.2737	-0.4174	0.10045	-0.34555
709	FDXR	-1.6987	-0.5193	-0.4173	-2.167	-0.4683
710	FGF23	0.2404	-0.2555	-0.4172	-0.09595	-0.33635
711	KDM5C	-0.0371	-0.073	-0.4172	-0.2822	-0.2451
712	GSTM3	-0.0778	-0.0783	-0.4168	-0.09775	-0.01995
713	TENM4	-0.0392	-0.0999	-0.4164	-0.5084	-0.4692
714	ZNF571	0.5619	-0.3819	-0.4163	0.16275	-0.39915
715	TSR1	-0.9872	-0.4488	-0.4162	-1.4023	-0.4151
716	LPAR5	-0.0833	0.1288	-0.416	-0.26795	-0.18465
717	SUMF2	0.2356	0.1333	-0.416	0.0942	-0.1414
718	PAICS	-0.6661	-0.2692	-0.4158	-1.1058	-0.4397
719	CARS	-0.4882	-1.2223	-0.4157	-1.3072	-0.819
720	MED9	-1.1702	0.0094	-0.4156	-1.2705	-0.1003
721	PRAMEF9	-0.0045	-0.4519	-0.415	-0.28565	-0.28115
722	CADM3	0.1312	-0.3785	-0.4149	-0.5128	-0.644
723	UBL5	-1.0774	-0.5827	-0.4149	-1.57625	-0.49885
724	PPIH	-0.9423	-0.1223	-0.4148	-1.17645	-0.23415
725	VPS26B	0.0263	-0.0864	-0.4148	-0.2243	-0.2506
726	TCL1A	0.3942	-0.2291	-0.4142	0.07255	-0.32165
727	HSD11B1	0.0992	-0.1305	-0.4141	-0.1731	-0.2723
728	DPYSL4	0.2638	-0.4702	-0.4135	-0.178	-0.4418
729	GPR162	0.0554	-0.3333	-0.4133	-0.36825	-0.42365
730	UBE2A	-0.3532	-0.8997	-0.4132	-1.07555	-0.72235
731	A2ML1	-0.3855	-0.3539	-0.4131	-0.7689	-0.3834
732	ADSS	-1.38	-0.6054	-0.4131	-1.88925	-0.50925
733	FBXO16	0.5221	-0.67	-0.4129	-0.0261	-0.5482
734	COMMD7	-0.2053	-0.0519	-0.4125	-0.43745	-0.23215
735	ZNF627	0.4127	-0.4468	-0.4123	-0.0169	-0.4296
736	CCDC90B	0.0117	-0.0603	-0.4122	-0.11305	-0.12475
737	GIT2	-0.2921	-0.1643	-0.4122	-0.6298	-0.3377
738	ST6GALNAC2	-0.1576	0.1018	-0.4122	-0.46195	-0.30435
739	INTS9	-0.7015	-0.4887	-0.4117	-1.15175	-0.45025
740	PPP1R8	-0.7039	-0.2162	-0.4115	-1.0411	-0.3372
741	UNC5D	0.2425	-0.5065	-0.4113	-0.35915	-0.60165
742	ZIM3	0.3093	-0.2316	-0.411	-0.0119	-0.3212
743	USP50	0.2212	-0.1798	-0.411	-0.07415	-0.29535
744	LAMC1	0.1177	-0.3223	-0.4106	-0.24865	-0.36635
745	DAPK3	-0.2058	-0.2282	-0.4106	-0.52515	-0.31935
746	TAP2	-0.0289	0.0633	-0.41	-0.20225	-0.17335
747	TNFRSF19	0.4335	-0.2723	-0.4099	0.2403	-0.1932
748	KRT38	0.5382	-0.4555	-0.4098	0.1055	-0.4327
749	LOXHD1	0.429	-0.1838	-0.4094	0.1324	-0.2966
750	KLF9	0.2358	-1.0573	-0.4094	-0.49755	-0.73335
751	C17orf99	-0.2472	-0.1121	-0.4091	-0.50775	-0.26055
752	WDR20	0.2264	-0.4539	-0.4087	-0.2049	-0.4313
753	KRTAP4-2	0.3378	-0.2139	-0.4085	-0.0113	-0.3491
754	ACTC1	0.263	-0.3535	-0.4082	-0.1179	-0.3809
755	GDI1	0.5752	-0.2954	-0.4081	0.1942	-0.381
756	EXTL1	-0.9285	-0.7568	-0.4074	-1.5106	-0.5821
757	FAM120A	-0.1445	-0.1435	-0.4073	-0.4199	-0.2754
758	SLTM	-0.5442	0.0971	-0.4073	-0.6993	-0.1551
759	SHH	0.2839	-0.7284	-0.4062	-0.2834	-0.5673
760	TMEM17	0.5142	-1.0936	-0.4062	-0.2623	-0.7765
761	KRT2	-0.7639	0.4909	-0.4062	-0.4407	0.3232
762	CAPRIN1	0.3022	-0.9855	-0.4053	-0.39315	-0.69535
763	ZBTB17	-0.5124	-0.3488	-0.4053	-0.9282	-0.4158
764	BCL6B	-0.2706	-1.0117	-0.4052	-0.97905	-0.70845
765	POLR2E	-0.8405	-0.6189	-0.4051	-1.45265	-0.61215
766	OAZ3	0.1322	-0.2216	-0.4048	-0.18095	-0.31315
767	TNNT2	-0.4835	-0.0657	-0.4043	-0.7556	-0.2721
768	CPSF2	-1.1361	-0.2902	-0.4036	-1.483	-0.3469
769	LHX3	0.2904	-0.4446	-0.4035	-0.2218	-0.5122
770	ADCY5	-0.0177	0.1754	-0.4035	-0.1318	-0.1141
771	MORF4L1	0.0213	-0.2648	-0.4028	-0.36425	-0.38555
772	KPNA4	-0.2696	0.0307	-0.4026	-0.4555	-0.1859
773	PRR24	-0.0643	-0.4399	-0.4025	-0.87155	-0.80725
774	FAM105B	0.2151	-0.1884	-0.4021	-0.08015	-0.29525
775	DCUN1D5	0.1735	-0.1258	-0.402	-0.09195	-0.26545
776	CD300LB	-0.1561	-0.1833	-0.4017	-0.44855	-0.29245
777	TBR1	0.2001	-0.5031	-0.4015	-0.2522	-0.4523
778	HLA-DOB	-0.4873	-0.0919	-0.401	-0.07645	0.41085
779	RIBC1	0.2173	-0.0417	-0.401	-0.00409999999999999	-0.2214
780	C20orf197	0.3672	-0.0523	-0.4008	0.14055	-0.22665
781	SYNJ1	-0.0974	-0.3802	-0.4007	-0.4834	-0.386
782	SMIM9	0.5056	-0.2429	-0.4006	0.18385	-0.32175
783	ACSL6	0.0668	-0.0846	-0.4005	-0.17575	-0.24255
784	SIX3	0.3554	-0.2958	-0.4001	0.00745	-0.34795
785	RAB3IL1	0.0136	-0.0358	-0.4	-0.2043	-0.2179
786	CLOCK	0.3298	-0.0606	-0.3999	0.09955	-0.23025
787	COX8C	0.4966	-0.7057	-0.3999	-0.0562	-0.5528
788	CDK20	0.2287	-0.4288	-0.3998	-0.1856	-0.4143
789	SHISA6	-0.0146	-0.2303	-0.3996	-0.32955	-0.31495
790	LRFN4	-0.2295	-0.2237	-0.3991	-0.5409	-0.3114
791	C11orf35	-0.888	0.0492	-0.399	-1.0629	-0.1749
792	AP2M1	-0.4976	-0.862	-0.3989	-1.12815	-0.63055
793	MXRA5	0.3785	-0.0833	-0.3988	0.1464	-0.2321
794	TMEM175	-0.1339	-0.6337	-0.3988	-0.6501	-0.5162
795	SH3BP2	0.1749	-0.3846	-0.3987	-0.2226	-0.3975
796	NIN	0.2718	-0.5331	-0.3977	-0.19365	-0.46545
797	FNDC9	0.144	-0.569	-0.3977	-0.33935	-0.48335
798	LAIR1	-0.4053	-0.9534	-0.3976	-1.0808	-0.6755
799	TMEM68	0.4754	-0.0026	-0.3976	0.27525	-0.20015
800	ZC3HAV1	0.1162	-0.3409	-0.3975	-0.3062	-0.4224
801	UGDH	0.3434	0.0051	-0.3974	0.14725	-0.19615
802	ARHGEF2	-0.5107	-0.0835	-0.3974	-0.91675	-0.40605
803	DDX24	-0.3159	-0.6101	-0.3971	-0.81285	-0.49695
804	GRB7	-0.2825	-1.0472	-0.3968	-0.9527	-0.6702
805	APBA2	-0.136	-0.2999	-0.3965	-0.48425	-0.34825
806	CES5A	0.4355	-0.4201	-0.3964	0.02725	-0.40825
807	YLPM1	-0.2813	-2.153	-0.3964	-1.69435	-1.41305
808	ZNF37A	0.5326	-0.3686	-0.3959	0.15035	-0.38225
809	MYOG	-0.1888	-0.3773	-0.3959	-0.5754	-0.3866
810	MVB12A	-0.5991	0.0729	-0.3958	-0.7262	-0.1271
811	TIMM10B	0.2361	0.0504	-0.3957	0.0325	-0.2036
812	FAM160A2	-0.2043	-0.0189	-0.3957	-0.4116	-0.2073
813	SLC1A3	0.2698	-0.1536	-0.3956	-0.0048	-0.2746
814	S100A4	0.3828	-0.0129	-0.3953	0.1787	-0.2041
815	MFSD9	0.1922	-0.3547	-0.3953	-0.14395	-0.33615
816	TMEM242	0.1031	-0.197	-0.3952	-0.1167	-0.2198
817	MBD4	-0.0457	0.2197	-0.3951	-0.13345	-0.08775
818	CD2AP	0.2767	-0.7388	-0.3947	-0.2919	-0.5686
819	PCDHGC5	0.1248	-0.1958	-0.3944	-0.17025	-0.29505
820	SNRNP25	-2.497	-0.1309	-0.3943	-2.79165	-0.29465
821	ZBTB9	-0.4711	-0.5442	-0.3943	-1.017	-0.5459
822	WDFY4	0.2899	-0.3408	-0.394	-0.0774	-0.3673
823	IDUA	0.1935	-0.4638	-0.3939	-0.30315	-0.49665
824	PIFO	0.2604	-0.2687	-0.3938	-0.0536	-0.314
825	ATG14	-0.3225	-0.1509	-0.3935	-0.5675	-0.245
826	ITGB1	0.407	-0.4171	-0.3934	0.00175	-0.40525
827	SPHK1	0.1261	-0.1113	-0.3932	-0.1261	-0.2522
828	NRGN	0.7841	-0.4707	-0.393	0.35235	-0.43175
829	CHMP1B	0.4884	0.3185	-0.393	0.3558	-0.1326
830	C4BPA	0.3264	-0.2649	-0.3927	-0.0025	-0.3289
831	NUFIP2	-0.6527	-0.5344	-0.3927	-1.11625	-0.46355
832	ATMIN	-0.5392	-0.3932	-0.3926	-1.01205	-0.47285
833	ATP5F1	0.0104	-0.3278	-0.3926	-0.34975	-0.36015
834	TMEM135	0.5052	-0.6152	-0.3923	0.00145	-0.50375
835	STX11	0.5511	-0.0477	-0.3922	0.14765	-0.40345
836	SERTAD4	0.4987	-0.0176	-0.3921	0.27805	-0.22065
837	CTSO	0.3503	-0.2437	-0.3916	0.1316	-0.2187
838	ULBP2	0.1422	-0.063	-0.3916	-0.08515	-0.22735
839	PRAMEF12	0.1916	-0.6741	-0.3915	-0.34115	-0.53275
840	ASCC3	-0.5457	-0.5491	-0.3909	-1.0081	-0.4624
841	LRRC3	-0.1394	-0.832	-0.3908	-0.8139	-0.6745
842	C17orf66	-0.2149	-0.754	-0.3907	-0.7873	-0.5724
843	ISG20L2	-1.2791	-0.7125	-0.3906	-1.84655	-0.56745
844	TSC22D4	0.0152	-0.0552	-0.3906	-0.2077	-0.2229
845	GDPD5	-0.0351	-0.9521	-0.3903	-0.75895	-0.72385
846	CR1	0.2616	-0.6863	-0.3898	-0.27645	-0.53805
847	UBE2G1	0.1677	-0.1227	-0.3898	-0.08865	-0.25635
848	MLYCD	-0.0855	-0.1691	-0.3895	-0.2649	-0.1794
849	ZDHHC2	0.0655	-0.0327	-0.3894	-0.0436	-0.1091
850	ZNF721	0.6287	-0.3921	-0.3893	0.238	-0.3907
851	DCHS2	0.2821	-0.3256	-0.3891	-0.07525	-0.35735
852	FBXO44	0.2177	-0.3428	-0.3889	-0.14815	-0.36585
853	ZNF25	0.2614	0.1817	-0.3888	0.15795	-0.10345
854	PGAM2	-0.1638	0.0783	-0.3888	-0.3191	-0.1553
855	IRX6	-0.6548	-0.7464	-0.3888	-1.4427	-0.7879
856	ZSCAN31	0.0975	-0.3101	-0.3883	-0.25165	-0.34915
857	LRP10	-0.06	-0.4016	-0.3881	-0.5081	-0.4481
858	GNPAT	-0.2353	-0.9094	-0.3878	-0.92	-0.6847
859	SOX10	-0.1492	-0.7155	-0.3876	-0.62675	-0.47755
860	GPR19	-0.011	-0.6321	-0.3873	-0.52555	-0.51455
861	ATP6V0C	-2.5722	0.0924	-0.3872	-2.7196	-0.1474
862	STK31	0.4038	-0.9907	-0.3869	-0.28495	-0.68875
863	RAB3B	0.2853	-0.0432	-0.3868	0.0703	-0.215
864	SUFU	0.0045	-0.5119	-0.3867	-0.4448	-0.4493
865	RAB35	-0.6653	0.0805	-0.3864	-0.9446	-0.2793
866	SLC39A4	-0.4149	-0.2328	-0.3864	-0.72455	-0.30965
867	CSF2RA	0.2987	-0.3622	-0.386	-0.07535	-0.37405
868	STARD3NL	0.7437	-0.8098	-0.386	0.1871	-0.5566
869	STK33	0.4863	0.1479	-0.3859	0.3673	-0.119
870	ARHGAP44	0.2476	-0.2176	-0.3859	-0.05415	-0.30175
871	TESC	0.1744	-0.2804	-0.3858	-0.15865	-0.33305
872	TOMM22	-1.1691	-0.95	-0.3857	-2.0286	-0.8595
873	SYNJ2BP	0.1596	0.235	-0.3853	0.0845	-0.0751
874	FAM200B	0.7139	0.0872	-0.3852	0.5649	-0.149
875	ALKBH3	0.471	-0.6382	-0.3852	-0.0423	-0.5133
876	JAM2	-0.4673	-0.0863	-0.3852	-0.7031	-0.2358
877	ROMO1	-1.5467	-0.216	-0.3851	-2.0252	-0.4785
878	MED31	0.0751	-0.6692	-0.385	-0.3876	-0.4627
879	FBXW7	-0.6123	-0.4554	-0.3849	-1.0324	-0.4201
880	SCN3A	0.3024	-0.9224	-0.3848	-0.3512	-0.6536
881	RPL24	-1.3319	-0.25	-0.3846	-1.6492	-0.3173
882	C9orf114	-1.8366	-0.8364	-0.3843	-2.44695	-0.61035
883	HDHD3	-0.3414	-0.2982	-0.3842	-0.72555	-0.38415
884	CERS2	-0.0488	-0.5364	-0.3839	-0.7721	-0.7233
885	ELAVL3	-0.1138	-0.188	-0.3838	-0.3655	-0.2517
886	PSMA4	0.0723	-0.4996	-0.3836	-0.3694	-0.4417
887	MTRNR2L8	-0.6592	0.1201	-0.3835	-0.7909	-0.1317
888	ATP13A5	0.3636	-0.1926	-0.3833	-0.0152	-0.3788
889	ARHGAP28	0.607	-0.1822	-0.383	0.32445	-0.28255
890	PDX1	-0.0387	-0.2275	-0.383	-0.3439	-0.3052
891	CCDC104	-0.1519	-0.6078	-0.3828	-0.64725	-0.49535
892	FAM166A	-0.5649	-0.1868	-0.3827	-0.84965	-0.28475
893	GXYLT1	0.2185	0.2048	-0.3825	0.19845	-0.02005
894	AQP6	-0.0429	-0.4098	-0.3821	-0.4389	-0.396
895	PLA2G7	0.6136	-0.3713	-0.3817	0.2371	-0.3765
896	GPATCH8	0.5949	-0.7323	-0.3811	0.06315	-0.53175
897	PDK3	0.0938	-0.0387	-0.3811	-0.11605	-0.20985
898	H2AFV	0.0338	-0.2015	-0.3809	-0.2574	-0.2912
899	DENND4A	0.0794	-0.0108	-0.3808	-0.1163	-0.1957
900	ZDHHC9	0.3507	-0.1808	-0.3808	0.0699	-0.2808
901	BCAT1	-0.0053	-0.6381	-0.3806	-0.51465	-0.50935
902	PAIP2	0.6945	-0.449	-0.3806	0.27975	-0.41475
903	UBR2	0.1849	-0.4992	-0.38	-0.20275	-0.38765
904	GSG1L	0.0319	0.2605	-0.3798	-0.02775	-0.05965
905	PTCHD4	-0.5756	-0.0932	-0.3795	-0.81195	-0.23635
906	ZNF454	0.6028	-0.0135	-0.3794	0.3627	-0.2401
907	SMIM12	0.2335	-0.3555	-0.3794	-0.13395	-0.36745
908	ZNF544	0.1419	-0.2169	-0.3794	-0.15615	-0.29805
909	C19orf52	-1.3553	-0.5527	-0.3793	-1.94695	-0.59165
910	EVPLL	-0.1083	-1.5079	-0.3787	-1.05155	-0.94325
911	ZNF407	-0.9784	-0.302	-0.3781	-0.83075	0.14765
912	MRPL11	-0.021	-0.8482	-0.3781	-0.63415	-0.61315
913	NKAP	-0.742	-0.1565	-0.378	-0.9587	-0.2167
914	ITPR1	-0.245	-0.3441	-0.378	-0.6061	-0.3611
915	PAN2	-0.1582	-0.4006	-0.3779	-0.54745	-0.38925
916	HIVEP3	-1.2054	-0.394	-0.3776	-1.3379	-0.1325
917	BAIAP2	-0.7379	0.1378	-0.3776	-0.8578	-0.1199
918	DCTD	0.5097	-0.2762	-0.3774	0.1828	-0.3269
919	SLC22A9	0.3264	-0.1272	-0.3772	0.0742	-0.2522
920	CERS6	0.3633	-0.6955	-0.3771	-0.173	-0.5363
921	CD34	0.2901	-0.5544	-0.377	-0.17215	-0.46225
922	ATXN7	-0.0452	-0.9138	-0.3763	-0.69025	-0.64505
923	KLK1	0.2079	-0.297	-0.3763	-0.15465	-0.36255
924	FGF14	0.4545	-0.1816	-0.3756	0.17585	-0.27865
925	ARFRP1	0.0267	0.0457	-0.3756	-0.3754	-0.4021
926	SMS	0.1458	-0.2714	-0.3755	-0.1777	-0.3235
927	PDYN	0.623	-0.6443	-0.3755	0.11315	-0.50985
928	NDC80	-1.4318	0.4225	-0.3754	-1.40825	0.02355
929	RSPRY1	-0.1493	0.1146	-0.3754	-0.2797	-0.1304
930	KRT15	-0.0147	-0.1702	-0.3752	-0.2875	-0.2728
931	RNF17	0.3405	-0.5378	-0.3751	-0.1159	-0.4564
932	PFKP	-1.7146	0.642	-0.3749	-1.5738	0.1408
933	ANP32E	-0.976	-0.9174	-0.3748	-0.91205	0.06395
934	SEMA4G	-0.2409	-0.3942	-0.3747	-0.62535	-0.38445
935	ENOX2	0.5603	-0.1029	-0.3746	0.32155	-0.23875
936	C1orf189	0.2607	-0.3039	-0.3744	-0.07855	-0.33925
937	ATP2B4	0.3258	-0.7112	-0.3741	-0.46485	-0.79065
938	TTLL6	0.3778	0.0538	-0.374	0.21765	-0.16015
939	PARP12	-0.1629	-0.5058	-0.3739	-0.62	-0.4571
940	PPP3CA	0.6252	0.0557	-0.3739	0.46615	-0.15905
941	CCNJ	-0.4351	0.1332	-0.3738	-0.4491	-0.0140000000000001
942	TAF1A	-0.068	-0.2432	-0.3734	-0.3764	-0.3084
943	FUZ	-0.6089	-0.0661	-0.3732	-0.82855	-0.21965
944	TMEM104	0.1533	-0.5993	-0.373	-0.33285	-0.48615
945	GNAS	0.1797	-0.5877	-0.3727	-0.3004	-0.4801
946	PRKG1	-0.3118	-0.8559	-0.3727	-0.9258	-0.614
947	NDRG1	-0.5205	-0.2341	-0.3726	-0.5519	-0.0314
948	SNRPD3	-2.5202	-0.4085	-0.3725	-2.88365	-0.36345
949	FTO	0.4786	-0.4516	-0.3725	0.0463	-0.4323
950	MRPL45	-0.3965	-0.739	-0.3721	-0.95205	-0.55555
951	RPL39L	-0.0563	-0.2417	-0.3706	-0.25075	-0.19445
952	BIVM	0.5243	-0.2195	-0.3703	0.22945	-0.29485
953	PACSIN1	-0.3718	-0.354	-0.3703	-0.73395	-0.36215
954	YEATS4	0.1638	-0.3861	-0.3699	-0.05595	-0.21975
955	OXTR	0.0418	-0.3552	-0.3697	-0.3207	-0.3625
956	HID1	-0.5407	-0.3294	-0.3697	-0.89025	-0.34955
957	SMR3A	0.0604	-0.9085	-0.3694	-0.51245	-0.57285
958	CD86	0.2393	-0.4044	-0.369	-0.14735	-0.38665
959	TFAP2E	-0.2138	-0.5193	-0.3687	-0.8691	-0.6553
960	XRCC1	-0.7177	-0.0445	-0.3687	-0.9243	-0.2066
961	DCAF8L2	0.5948	-0.2911	-0.3687	0.29135	-0.30345
962	INTS8	-0.7086	-0.2674	-0.3686	-1.0266	-0.318
963	GALP	0.4492	-0.3683	-0.3686	-0.1235	-0.5727
964	GLI3	0.3622	-0.0549	-0.3685	0.1505	-0.2117
965	ZNF737	0.4449	-0.5624	-0.3684	0.0633	-0.3816
966	TRIM16L	0.3721	-0.069	-0.368	0.1536	-0.2185
967	LMO2	0.2862	-0.6633	-0.368	-0.2294	-0.5156
968	FLVCR1	-0.9112	-0.2696	-0.3679	-1.1572	-0.246
969	TCEAL1	0.3329	-0.281	-0.3679	-0.2544	-0.5873
970	TPO	-0.2374	-0.4049	-0.3678	-0.6238	-0.3864
971	CIDEC	0.0817	-0.0315	-0.3677	-0.1179	-0.1996
972	BLID	0.279	-0.0244	-0.3675	0.08305	-0.19595
973	DAPP1	-0.1331	0.1322	-0.3675	-0.25075	-0.11765
974	FAM110B	0.1086	-0.2096	-0.3674	-0.1798	-0.2884
975	POLR2G	-1.0108	0.5651	-0.3672	-0.91185	0.09895
976	SCO1	-0.0335	-0.6697	-0.3671	-0.5519	-0.5184
977	SLC25A32	0.2232	-0.6755	-0.3671	-0.2981	-0.5213
978	HEXA	-0.1276	-0.8666	-0.3669	-0.74425	-0.61665
979	MTX2	-0.068	-0.2414	-0.3668	-0.3721	-0.3041
980	CRY1	0.1564	-0.2445	-0.3666	-0.1491	-0.3055
981	KATNAL1	0.4761	-0.3628	-0.3665	0.07515	-0.40095
982	VDAC3	-0.1794	-0.2541	-0.3661	-0.56305	-0.38365
983	ANKRD32	-0.4263	-0.5356	-0.3661	-0.87715	-0.45085
984	PSEN1	-0.6296	-0.2078	-0.3659	-0.91645	-0.28685
985	C2orf78	0.3209	-0.2097	-0.3659	-0.0745	-0.3954
986	TNFRSF14	-0.3174	-0.4313	-0.3658	-0.7159	-0.3985
987	USP35	-1.2182	-1.039	-0.3658	-1.4596	-0.2414
988	PCCB	0.3312	-0.5773	-0.3651	0.0306	-0.3006
989	MRPS18A	-0.4795	-0.4916	-0.3649	-0.90775	-0.42825
990	ARL2BP	-0.0272	-0.3476	-0.3649	-0.3835	-0.3563
991	SFT2D2	0.019	-0.76	-0.3648	-0.5434	-0.5624
992	SPC25	-0.1237	-0.5835	-0.3645	-0.5978	-0.4741
993	NAT8L	-0.0638	-0.2579	-0.3644	-0.46285	-0.39905
994	C10orf88	0.0126	-0.0255	-0.3643	-0.28055	-0.29315
995	ZNF730	0.2035	-0.0021	-0.3642	0.0203	-0.1832
996	SPI1	-0.3438	-0.2343	-0.3642	-0.643	-0.2992
997	PPA1	-0.657	-0.2544	-0.3638	-0.96615	-0.30915
998	SLC18B1	0.4854	-0.0492	-0.3637	0.22905	-0.25635
999	FBXL7	0.5441	-0.3382	-0.3635	0.19325	-0.35085
1000	EIF5B	-1.6441	-0.7623	-0.3635	-2.37245	-0.72835
1001	KRTAP23-1	0.5215	-0.5035	-0.3633	0.0461	-0.4754
1002	LTA	0.104	-0.026	-0.3632	-0.09055	-0.19455
1003	COG4	-1.3839	0.2068	-0.3631	-1.4621	-0.0782
1004	ACVRL1	-0.3484	0.0467	-0.3631	-0.5401	-0.1917
1005	TMEM60	0.3575	-0.1165	-0.3627	0.14835	-0.20915
1006	EHD2	0.0102	-0.4071	-0.3623	-0.38995	-0.40015
1007	LIPH	0.3386	-0.1594	-0.3619	0.078	-0.2606
1008	ATXN3L	0.5808	0.0357	-0.3619	0.41765	-0.16315
1009	SLC12A6	0.0716	-0.5754	-0.3618	-0.53485	-0.60645
1010	IL1RL1	0.6876	-0.1858	-0.3616	0.4139	-0.2737
1011	ATP6V1H	-0.1113	-0.3037	-0.3616	-0.44405	-0.33275
1012	RGS8	0.3448	-0.5679	-0.3614	-0.11985	-0.46465
1013	ARL10	-0.0736	-0.0648	-0.3614	-0.2867	-0.2131
1014	SLC25A23	0.067	-0.2273	-0.3611	-0.2273	-0.2943
1015	IL1RAPL1	0.5978	-0.0545	-0.3609	0.39015	-0.20765
1016	NUFIP1	-0.0065	-0.6952	-0.3608	-0.5579	-0.5514
1017	KLHL31	0.1552	-0.0941	-0.3608	-0.07225	-0.22745
1018	PTPRCAP	0.1823	-0.5851	-0.3607	-0.2906	-0.4729
1019	NSG1	-0.0023	-0.0486	-0.3606	-0.2069	-0.2046
1020	ARPP19	0.0739	-0.2039	-0.3605	-0.20835	-0.28225
1021	FOXO3	0.1704	-0.1807	-0.3602	-0.10005	-0.27045
1022	STYX	0.4536	-0.4059	-0.3599	0.07065	-0.38295
1023	MTF2	0.2702	-0.4142	-0.3596	-0.11665	-0.38685
1024	NUDT9	0.7598	-0.0854	-0.3596	0.5373	-0.2225
1025	RNF122	0.5144	-0.2354	-0.3595	0.1687	-0.3457
1026	ALAD	-0.8819	-0.0573	-0.3594	-1.113	-0.2311
1027	PUM1	-0.1603	-0.6237	-0.3592	-0.614	-0.4537
1028	GRHL1	0.2358	0.1071	-0.3592	0.1098	-0.126
1029	CUL4A	0.1106	-0.0077	-0.3592	-0.07285	-0.18345
1030	M1AP	-0.0992	-0.3373	-0.3591	-0.2321	-0.1329
1031	MAP3K4	0.0211	0.025	-0.3587	-0.14575	-0.16685
1032	P2RY8	0.2831	-0.4391	-0.3582	-0.0924	-0.3755
1033	TRAK2	-0.1755	-0.2935	-0.3582	-0.50135	-0.32585
1034	SLA	-0.1402	-0.4336	-0.358	-0.536	-0.3958
1035	COL4A1	-0.0366	-0.2914	-0.358	-0.43385	-0.39725
1036	ENOX1	0.1194	-0.2706	-0.3576	-0.12675	-0.24615
1037	GEMIN8	-0.3862	-0.4798	-0.3574	-0.80475	-0.41855
1038	ERVW-1	-0.3732	-0.4932	-0.3574	-0.79845	-0.42525
1039	ATP5B	-1.1102	-0.0518	-0.3574	-1.3148	-0.2046
1040	MLH3	0.1894	-0.3374	-0.3573	-0.15795	-0.34735
1041	CCDC86	-1.3286	-0.3034	-0.3573	-1.67335	-0.34475
1042	C12orf71	0.4539	-0.5815	-0.357	-0.0154	-0.4693
1043	RRAS	-0.0963	-0.1718	-0.357	-0.3606	-0.2643
1044	ADAM8	-0.2825	-0.5108	-0.3569	-0.6787	-0.3962
1045	TUBD1	-0.1068	-0.3095	-0.3569	-0.44	-0.3332
1046	RAB4B	-0.1544	-0.17	-0.3568	-0.4178	-0.2634
1047	NDUFAF1	-0.3144	-0.0763	-0.3568	-0.52635	-0.21195
1048	TTPA	0.7191	-0.1593	-0.3568	0.46105	-0.25805
1049	SPECC1L	-0.5265	0.1058	-0.3563	-0.65175	-0.12525
1050	SP140L	0.6172	-0.4235	-0.356	0.2275	-0.3897
1051	FAM196B	0.4532	-0.4923	-0.3559	0.0291	-0.4241
1052	EID2	0.2512	-0.8571	-0.3558	-0.3552	-0.6064
1053	GMDS	-0.192	0.1303	-0.3558	-0.3047	-0.1127
1054	HPS1	-0.2376	-0.7224	-0.3558	-0.77665	-0.53905
1055	MYBPC1	-0.1946	-0.1938	-0.3557	-0.4694	-0.2748
1056	TEX26	0.4773	-0.1313	-0.3556	0.23385	-0.24345
1057	SAG	0.249	-0.6719	-0.3556	-0.26475	-0.51375
1058	KRTAP12-4	0.0443	-0.3671	-0.3555	-0.2712	-0.3155
1059	SMARCE1	-0.3798	-0.2557	-0.3554	-0.68535	-0.30555
1060	TMEM258	-0.6793	-0.4958	-0.3553	-1.1185	-0.4392
1061	LCE4A	0.2006	-0.2897	-0.3546	-0.12155	-0.32215
1062	TRMT44	-0.198	-0.0749	-0.3545	-0.2081	-0.0101
1063	PRKCA	0.1287	-0.9643	-0.3545	-0.53065	-0.65935
1064	TAAR2	0.6003	-0.7019	-0.3542	0.091	-0.5093
1065	SLC12A9	0.1609	-0.1303	-0.3541	-0.08125	-0.24215
1066	ATP5L	-1.0324	-0.3156	-0.3541	-0.88795	0.14445
1067	PCDHA8	0.496	-0.0048	-0.354	0.3166	-0.1794
1068	MPPED1	-0.0053	-0.9405	-0.354	-0.65255	-0.64725
1069	TTC16	-0.0359	-0.3184	-0.3539	-0.37205	-0.33615
1070	GNB4	0.0029	-0.4001	-0.3537	-0.374	-0.3769
1071	GPD1	0.0899	-0.938	-0.3536	-0.5559	-0.6458
1072	MEIG1	0.7102	-0.4322	-0.3533	0.31745	-0.39275
1073	VSTM4	0.2866	-0.0653	-0.3533	-0.05035	-0.33695
1074	XPO7	0.1132	-0.4028	-0.3532	-0.2648	-0.378
1075	ARHGEF35	-0.2622	-0.6497	-0.3532	-0.7637	-0.5015
1076	CCL24	0.481	-0.1707	-0.3531	0.21915	-0.26185
1077	PCDH10	0.0083	-0.7785	-0.3531	-0.5575	-0.5658
1078	TMTC2	0.2047	-0.35	-0.3526	-0.14665	-0.35135
1079	RBX1	-1.5681	-0.2758	-0.3525	-1.80705	-0.23895
1080	DDB2	-0.2311	-0.4064	-0.3522	-0.65375	-0.42265
1081	SPCS1	-0.2323	-0.7493	-0.3521	-0.54285	-0.31055
1082	RTKN2	0.2449	-0.4912	-0.3519	-0.17655	-0.42145
1083	ZC3H3	-1.1321	0.1519	-0.3518	-1.23205	-0.09995
1084	ZNF461	0.1627	-0.6305	-0.3517	-0.31095	-0.47365
1085	TGFBI	0.2293	-0.3407	-0.3517	-0.1169	-0.3462
1086	AVL9	0.1095	-0.1976	-0.3515	-0.16505	-0.27455
1087	ALPL	-0.2137	-0.5192	-0.3515	-0.5652	-0.3515
1088	ASNS	0.1866	0.154	-0.3512	0.08805	-0.09855
1089	SLC16A1	-0.8458	-0.6465	-0.3512	-1.29205	-0.44625
1090	NDUFAB1	-0.8259	-0.5965	-0.3509	-1.36095	-0.53505
1091	PAQR5	0.0034	-0.4453	-0.3508	-0.30355	-0.30695
1092	KLRC1	0.3101	-0.0033	-0.3507	0.23605	-0.07405
1093	API5	-0.3637	0.3363	-0.3504	-0.388	-0.0242999999999999
1094	CHCHD3	-0.811	0.2751	-0.3504	-0.7505	0.0605000000000001
1095	TMEM260	0.2832	-0.3959	-0.3499	-0.02175	-0.30495
1096	FOXO4	0.1279	-0.2253	-0.3498	-0.15965	-0.28755
1097	MAPT	-0.288	0.3874	-0.3495	-0.26905	0.01895
1098	CTSB	0.0779	-0.6444	-0.3495	-0.419	-0.4969
1099	RUNDC3A	-0.344	-0.3626	-0.3494	-0.70005	-0.35605
1100	KRT19	0.2758	-0.0312	-0.3494	0.08555	-0.19025
1101	PCDH7	-0.178	-0.0603	-0.3493	-0.3411	-0.1631
1102	FXYD4	0.3244	-0.1278	-0.349	0.17775	-0.14665
1103	LIN7B	0.0636	-0.8735	-0.349	-0.5393	-0.6029
1104	TAOK3	0.1344	-0.4046	-0.3487	-0.24225	-0.37665
1105	ARHGEF33	0.0242	-0.2351	-0.3485	-0.30065	-0.32485
1106	NUDCD2	0.0843	-0.531	-0.3484	-0.45995	-0.54425
1107	MVK	-0.5496	-0.5156	-0.3482	-1.1122	-0.5626
1108	GAB1	0.3578	-0.0611	-0.3481	0.15315	-0.20465
1109	FNTB	-1.5886	-0.203	-0.3476	-1.84715	-0.25855
1110	OXER1	0.0894	-0.0365	-0.3476	-0.39455	-0.48395
1111	CYB5R3	-0.1547	-0.4409	-0.3476	-0.54895	-0.39425
1112	KIAA1671	-0.6734	0.0587	-0.3475	-0.8178	-0.1444
1113	GYPE	0.7718	-0.3067	-0.3475	0.4447	-0.3271
1114	SOD3	0.3621	-0.5386	-0.3474	-0.08095	-0.44305
1115	LTF	-0.2884	-0.0073	-0.3473	-0.4657	-0.1773
1116	TP53	0.0391	-0.6971	-0.3473	-0.61885	-0.65795
1117	TULP2	-0.0459	-0.4937	-0.3471	-0.31425	-0.26835
1118	PRPS2	0.0708	-0.4373	-0.3471	-0.3213	-0.3921
1119	GPR146	0.2131	-1.0853	-0.347	-0.50305	-0.71615
1120	POU6F1	-0.0501	0.0299	-0.3469	-0.2086	-0.1585
1121	LGALS14	0.3954	-0.2096	-0.3464	0.1174	-0.278
1122	MATK	-0.7632	-0.4901	-0.3464	-1.18145	-0.41825
1123	ZFP82	0.6156	-0.0442	-0.3461	0.19765	-0.41795
1124	ZNF107	0.439	-0.5237	-0.346	0.00415	-0.43485
1125	GADL1	0.5439	-0.4288	-0.3459	0.1566	-0.3873
1126	CCDC71L	-0.3153	-0.5637	-0.3459	-1.0386	-0.7233
1127	MS4A6E	0.1144	0.1353	-0.3457	0.0091	-0.1053
1128	MRPL39	-0.5941	-0.3099	-0.3453	-0.9217	-0.3276
1129	ZBTB49	0.3141	-0.2186	-0.3452	0.03215	-0.28195
1130	MYBPC2	0.3171	-0.166	-0.3452	0.107	-0.2101
1131	RBM17	-1.7262	-0.1869	-0.345	-1.99215	-0.26595
1132	OTX2	0.2121	-0.254	-0.3448	-0.0873	-0.2994
1133	TMEM159	-0.3054	0.4946	-0.3447	0.0861	0.3915
1134	ZNF114	0.4492	-0.2272	-0.3447	0.16325	-0.28595
1135	NADK2	0.5039	-0.3751	-0.3447	0.144	-0.3599
1136	CLPB	-1.6501	0.5159	-0.3446	-1.79965	-0.14955
1137	S100Z	0.4182	-0.5495	-0.3446	-0.0289	-0.4471
1138	SSX4B	-0.4343	-0.5723	-0.3445	-0.8927	-0.4584
1139	RNASE13	0.1748	-0.0727	-0.3445	-0.0338	-0.2086
1140	PRC1	-1.2256	0.1016	-0.3445	-1.347	-0.1214
1141	TKT	-1.5041	-0.6795	-0.3444	-2.0161	-0.512
1142	COG3	-0.5061	-0.3489	-0.3443	-0.85275	-0.34665
1143	DKK3	0.0409	-0.2405	-0.344	-0.2514	-0.2923
1144	SUMO3	0.2413	-0.1026	-0.3437	-0.00185	-0.24315
1145	RAP2B	0.0278	-0.0181	-0.3436	-0.15295	-0.18075
1146	PTK7	0.2612	-0.7268	-0.3434	-0.27395	-0.53515
1147	PITHD1	0.2401	-0.9546	-0.3434	-0.40895	-0.64905
1148	KLHDC8B	0.0377	-0.5819	-0.3434	-0.4837	-0.5214
1149	BMP10	0.3059	-0.3907	-0.3433	-0.06105	-0.36695
1150	HLA-DMB	0.2614	-0.1377	-0.3432	0.02095	-0.24045
1151	PCDHB13	0.5877	-0.0482	-0.3432	0.392	-0.1957
1152	KDR	-0.5425	-0.092	-0.3432	-0.20225	0.34025
1153	SCN7A	0.56	-0.1118	-0.3431	0.4309	-0.1291
1154	TFAP4	-0.4887	-0.0505	-0.3431	-0.68555	-0.19685
1155	THOC3	-1.3056	0.016	-0.3431	-1.46915	-0.16355
1156	IFNGR1	0.1062	0.0137	-0.343	-0.0585	-0.1647
1157	SSTR2	-0.2122	-0.0355	-0.343	-0.70905	-0.49685
1158	PPARD	-0.1534	0.258	-0.343	-0.273	-0.1196
1159	C8orf37	0.4264	-0.389	-0.343	-0.01625	-0.44265
1160	MST1	-0.1971	-0.7771	-0.3428	-0.75705	-0.55995
1161	CCDC6	-0.3115	-0.4608	-0.3428	-0.6526	-0.3411
1162	COX15	-1.099	-0.3586	-0.3427	-1.44965	-0.35065
1163	BTRC	0.1734	-0.2699	-0.3421	-0.1318	-0.3052
1164	IQCK	0.3189	-0.3762	-0.342	-0.0402	-0.3591
1165	PRIM1	-1.3602	-1.1056	-0.3419	-2.084	-0.7238
1166	CCDC122	0.7078	-0.0839	-0.3419	0.4949	-0.2129
1167	DACT3	-0.0925	-0.7051	-0.3418	-0.6599	-0.5674
1168	DHX58	0.2206	-0.5507	-0.3416	-0.2255	-0.4461
1169	MRPS27	-0.9203	-0.9247	-0.3416	-1.55335	-0.63305
1170	GALNT9	-0.8374	0.1611	-0.3416	-0.77995	0.05745
1171	MGST1	0.5118	-0.2239	-0.3415	0.22905	-0.28275
1172	NCAPH	-1.2037	-0.0257	-0.3415	-1.7641	-0.5604
1173	FOXL1	-0.0904	-0.5929	-0.3414	-0.55755	-0.46715
1174	KIR2DL5B	-0.229	0.7787	-0.3412	-0.2442	-0.0152
1175	BET1	0.1307	-0.0454	-0.3409	-0.06245	-0.19315
1176	YJEFN3	-1.0495	-0.738	-0.3406	-1.0217	0.0278
1177	DAXX	-0.7691	-0.7059	-0.3406	-1.1904	-0.4213
1178	CLINT1	0.4193	-0.636	-0.3405	-0.0689	-0.4882
1179	ARHGEF28	-0.043	-0.0212	-0.3403	-0.22375	-0.18075
1180	SNX4	-0.0733	-0.4074	-0.3403	-0.76485	-0.69155
1181	HRSP12	0.4377	-0.4228	-0.3402	0.0562	-0.3815
1182	CLEC5A	0.5775	0.1013	-0.3402	0.458	-0.1195
1183	C3orf55	0.5446	-0.1998	-0.3402	0.29795	-0.24665
1184	KRT79	0.2227	-0.8695	-0.34	-0.3821	-0.6048
1185	RAB15	-0.288	-0.0927	-0.34	-0.50435	-0.21635
1186	ATP11C	0.5547	-0.2151	-0.3399	0.2772	-0.2775
1187	HS6ST2	0.1603	0.0089	-0.3399	-0.00520000000000001	-0.1655
1188	RNF13	0.4954	-0.4309	-0.3398	0.11005	-0.38535
1189	MED6	-0.1386	-0.4262	-0.3397	-0.52155	-0.38295
1190	DMRT1	0.061	-0.8574	-0.3396	-0.5375	-0.5985
1191	HOXD9	-0.0469	-0.48	-0.3396	-0.4567	-0.4098
1192	NUDCD3	-0.9263	-0.5993	-0.3395	-1.3957	-0.4694
1193	RFX1	0.2071	-0.1475	-0.3393	-0.0649	-0.272
1194	C1orf116	0.3347	-0.0448	-0.3389	0.15635	-0.17835
1195	KATNBL1	0.3426	0.059	-0.3389	0.20265	-0.13995
1196	TIMM22	-1.8386	-0.6627	-0.3389	-2.3394	-0.5008
1197	MYO1A	-0.0553	-0.3928	-0.3388	-0.51525	-0.45995
1198	FAM228A	0.354	-0.2263	-0.3388	0.07145	-0.28255
1199	CDRT15	-0.1417	0.3299	-0.3388	-0.23925	-0.09755
1200	ESRRA	-0.3778	0.2549	-0.3387	-0.44655	-0.06875
1201	CCDC111	0.4854	-0.4528	-0.3386	0.0897	-0.3957
1202	IRAK4	0.5572	-0.45	-0.3385	0.1629	-0.3943
1203	CHRNB3	0.4741	-0.7027	-0.3385	0.03355	-0.44055
1204	ASPA	0.4663	-0.1837	-0.3384	0.2052	-0.2611
1205	PYGB	-0.3256	-1.0178	-0.3383	-0.9515	-0.6259
1206	SH2D7	-0.1757	-0.0643	-0.3382	-0.37705	-0.20135
1207	CINP	-0.4392	-0.1773	-0.3381	-0.75745	-0.31825
1208	UPP1	0.1782	-0.4768	-0.3381	-0.22925	-0.40745
1209	THOC7	-0.7018	-1.1564	-0.3381	-1.44915	-0.74735
1210	KCTD4	0.3438	-0.0654	-0.3378	0.12695	-0.21685
1211	VAX1	-0.6627	-0.1012	-0.3377	-0.8868	-0.2241
1212	TBCK	-0.0754	-0.6155	-0.3377	-0.6671	-0.5917
1213	KIAA0232	0.2368	-0.1821	-0.3373	-0.0229	-0.2597
1214	RIIAD1	0.2499	-0.2602	-0.3373	-0.04885	-0.29875
1215	VSTM2A	0.3986	-0.291	-0.3372	0.08455	-0.31405
1216	PURG	0.1121	0.0141	-0.3368	-0.0493	-0.1614
1217	CAPSL	0.5458	0.0251	-0.3365	0.3901	-0.1557
1218	UFM1	0.5751	-0.2489	-0.3363	0.2825	-0.2926
1219	YARS	-1.0355	-0.8976	-0.3363	-1.70755	-0.67205
1220	TERT	-0.5307	0.1657	-0.3362	-0.6204	-0.0897000000000001
1221	CLK3	-0.8812	0.3095	-0.336	-0.89445	-0.01325
1222	RAPH1	0.1994	-0.3047	-0.336	-0.0692	-0.2686
1223	INPP5A	-0.0846	-0.2725	-0.3359	-0.38875	-0.30415
1224	AKR1C2	0.392	-0.2972	-0.3354	0.0757	-0.3163
1225	RCE1	-0.2746	0.0773	-0.3353	-0.4036	-0.129
1226	CCDC3	0.1216	-0.039	-0.3353	-0.21305	-0.33465
1227	KIF3C	-0.4779	0.1141	-0.3352	-0.58845	-0.11055
1228	MAP1B	0.0575	-0.2114	-0.3352	-0.19075	-0.24825
1229	IL33	0.6423	-0.1072	-0.335	0.4213	-0.221
1230	COX16	-0.4817	0.5065	-0.3348	-0.3958	0.0859
1231	MED15	-0.6107	-0.346	-0.3346	-0.9511	-0.3404
1232	LCE2A	0.0397	0.0658	-0.3345	-0.2795	-0.3192
1233	TEX37	-0.0619	-0.0154	-0.3343	-0.23675	-0.17485
1234	LRRC14B	-0.0245	-0.1365	-0.3343	-0.29315	-0.26865
1235	PHF1	-0.5428	-0.5184	-0.3342	-0.82835	-0.28555
1236	SLCO4C1	0.2327	-0.175	-0.3341	-0.02315	-0.25585
1237	METRNL	-0.6799	-0.4421	-0.334	-0.77835	-0.0984500000000001
1238	SDR42E1	0.1696	-0.2977	-0.334	-0.14625	-0.31585
1239	LIPI	0.3994	-0.1506	-0.3338	0.15715	-0.24225
1240	EIF3F	0.0976	-0.2321	-0.3334	-0.18515	-0.28275
1241	SLC26A6	-0.5844	-0.4751	-0.3333	-1.04055	-0.45615
1242	PCLO	-0.1887	-0.5675	-0.3331	-0.639	-0.4503
1243	BEST1	-0.1018	0.028	-0.333	-0.25435	-0.15255
1244	TCEA1	0.142	-0.2082	-0.333	-0.00145000000000001	-0.14345
1245	CREBRF	0.2079	0.0147	-0.3327	0.0655	-0.1424
1246	TLX2	-0.0398	-0.1251	-0.3327	-0.2687	-0.2289
1247	LACC1	0.3417	-0.4482	-0.3326	-0.0719	-0.4136
1248	IFT81	0.2717	0.0648	-0.3319	0.13815	-0.13355
1249	SLC25A42	-0.9655	-0.12	-0.3319	-1.1914	-0.2259
1250	LY6K	0.0572	-0.2624	-0.3318	-0.2399	-0.2971
1251	BCL7B	0.0607	-0.1863	-0.3316	-0.1473	-0.208
1252	FAM117B	0.1863	-0.0278	-0.3315	0.00659999999999999	-0.1797
1253	ENKUR	0.5895	-0.168	-0.3314	0.26925	-0.32025
1254	PRDX4	0.1689	-0.2935	-0.3314	-0.1436	-0.3125
1255	UBE2U	0.6053	-0.2611	-0.3314	0.31565	-0.28965
1256	ZFYVE20	-0.4138	-0.3229	-0.3312	-0.7408	-0.327
1257	GJD3	0.1646	-0.417	-0.331	-0.25795	-0.42255
1258	FUT1	-0.7017	-0.1787	-0.331	-0.99305	-0.29135
1259	SNAPC4	-1.3765	-0.5131	-0.331	-1.79855	-0.42205
1260	C1orf74	-0.0601	-0.3848	-0.3308	-0.4179	-0.3578
1261	PGAM1	-1.8234	-0.5413	-0.3308	-2.2594	-0.436
1262	MAZ	0.4635	-0.5021	-0.3307	-0.38775	-0.85125
1263	KIF1B	0.2274	-0.2488	-0.3306	-0.0623	-0.2897
1264	KIAA1549L	0.1979	-0.5211	-0.3306	-0.2279	-0.4258
1265	ZMYND10	-0.1471	-0.1541	-0.3304	-0.3893	-0.2422
1266	SLC7A11	0.1556	-0.3252	-0.3304	-0.17215	-0.32775
1267	BCL2L11	-0.104	0.3227	-0.3303	-0.10775	-0.00374999999999999
1268	FAM118B	0.3179	-0.6641	-0.3301	-0.17915	-0.49705
1269	B3GNT2	-0.1416	-0.7508	-0.3298	-0.68185	-0.54025
1270	CPLX4	0.8286	-0.236	-0.3297	0.45135	-0.37725
1271	ZNF155	0.3383	-0.3695	-0.3296	-0.01135	-0.34965
1272	RFC1	-0.8901	0.3029	-0.3296	-0.93135	-0.04125
1273	CCNY	0.2021	-0.3831	-0.3295	-0.1542	-0.3563
1274	ALG14	-0.7433	-0.1548	-0.3294	-0.9854	-0.2421
1275	YWHAE	-0.5906	0.1735	-0.3294	-0.6685	-0.0779
1276	ISX	-0.3367	-0.2536	-0.3293	-0.62815	-0.29145
1277	XKRY2	0.1339	-0.1224	-0.3293	0.3304	0.1965
1278	TMEM190	0.0704	-0.32	-0.3293	-0.2543	-0.3247
1279	DZIP3	0.0632	0.008	-0.3291	-0.04355	-0.10675
1280	MSI1	0.1846	-0.6014	-0.329	-0.18525	-0.36985
1281	TSNAX	0.4952	-0.2618	-0.3289	0.19985	-0.29535
1282	TMUB1	-0.1471	-0.2759	-0.3288	-0.44655	-0.29945
1283	SLC25A53	0.5687	-0.1972	-0.3287	0.30575	-0.26295
1284	CSNK2A2	0.1478	-0.2283	-0.3283	-0.1305	-0.2783
1285	KIAA1407	0.2123	-0.2755	-0.3282	-0.08955	-0.30185
1286	IL20RB	0.2397	-0.8125	-0.3281	-0.33065	-0.57035
1287	ZC3H8	-0.3539	-0.1005	-0.3281	-0.5681	-0.2142
1288	CYP7B1	0.2881	-0.5644	-0.328	-0.1787	-0.4668
1289	NGF	0.1377	-0.6886	-0.3279	-0.37055	-0.50825
1290	GNG3	-0.3205	-0.7992	-0.3275	-0.88385	-0.56335
1291	RFPL3	0.2852	-0.288	-0.3275	-0.02255	-0.30775
1292	SPRR2F	0.3822	-0.4488	-0.3273	-0.0059	-0.3881
1293	TSC2	-0.184	0.0198	-0.3272	-0.3377	-0.1537
1294	FZD6	0.4423	-0.1777	-0.3271	0.16885	-0.27345
1295	TOMM34	0.1514	-0.1136	-0.327	-0.0689	-0.2203
1296	LIAS	-1.9603	0.3055	-0.3269	-2.0122	-0.0519000000000001
1297	KCNIP4	0.4886	-0.0117	-0.3269	0.32705	-0.16155
1298	DNAJC19	0.4094	0.2254	-0.3268	0.35865	-0.05075
1299	ERVFRD-1	0.1725	-0.1574	-0.3268	-0.0695	-0.242
1300	MCOLN3	0.3383	-0.7084	-0.3268	-0.4062	-0.7445
1301	CPA6	0.4537	-0.0046	-0.3265	0.36795	-0.08575
1302	RPS17L	-1.4266	-0.6553	-0.3265	-1.75815	-0.33155
1303	WNK1	-1.4844	-0.2092	-0.3264	-1.7522	-0.2678
1304	FAM69C	0.3819	-0.3592	-0.3261	0.03925	-0.34265
1305	WBP1L	-0.2203	-0.067	-0.326	-0.523	-0.3027
1306	APOOL	0.6433	-0.0801	-0.3259	0.4403	-0.203
1307	TNIP3	0.4654	-0.3153	-0.3258	0.1801	-0.2853
1308	FZD1	0.1516	-0.1794	-0.3257	-0.14495	-0.29655
1309	ZNF676	0.6957	-0.013	-0.3257	0.4049	-0.2908
1310	LDLRAD2	-0.123	-0.1732	-0.3255	-0.412	-0.289
1311	SRD5A3	-0.2196	-0.0722	-0.3251	-0.4182	-0.1986
1312	ING4	0.2774	-0.0953	-0.3248	0.0673	-0.2101
1313	ARL5B	0.3746	0.0109	-0.3248	0.21765	-0.15695
1314	CCDC36	-0.0331	0.1135	-0.3247	-0.13525	-0.10215
1315	MAPK8IP1	-0.3756	0.0947	-0.3245	-0.4438	-0.0682
1316	C20orf26	0.2831	-0.3056	-0.3245	-0.0319	-0.315
1317	KANK4	-0.5375	0.0794	-0.3244	-0.47135	0.06615
1318	C9orf129	0.3836	-0.285	-0.3242	0.07895	-0.30465
1319	PALM2-AKAP2	0.2008	-0.2081	-0.324	-0.0653	-0.2661
1320	MAMDC4	-0.3786	-0.1014	-0.3238	-0.5912	-0.2126
1321	TFAP2D	0.3138	-0.3128	-0.3237	-0.00445	-0.31825
1322	CHRM5	0.2403	-0.0085	-0.3237	0.07415	-0.16615
1323	AKAP17A	-0.1147	0.1728	-0.3237	-0.4071	-0.2924
1324	NEK9	-0.0286	0.4147	-0.3236	0.03525	0.06385
1325	LPPR3	-0.423	-0.4178	-0.3236	-0.7936	-0.3706
1326	C1orf61	0.2475	-0.6661	-0.3236	-0.24735	-0.49485
1327	ODF2	0.0344	-0.7475	-0.3234	-0.50095	-0.53535
1328	PHF2	-0.3691	-0.0395	-0.3233	-0.8021	-0.433
1329	B3GNT9	0.2228	-0.5386	-0.3233	-0.1817	-0.4045
1330	JPH4	-0.0773	-0.5748	-0.3233	-0.52635	-0.44905
1331	AGAP6	-0.1008	-0.091	-0.3232	-0.3078	-0.207
1332	ADCY7	-0.0147	-0.5563	-0.3232	-0.45445	-0.43975
1333	GPATCH4	-0.2744	-0.463	-0.3231	-0.6675	-0.3931
1334	APLF	0.2071	-0.1304	-0.3231	-0.2535	-0.4606
1335	ZNF430	-0.0829	-0.0409	-0.323	-0.26485	-0.18195
1336	XAGE1E	-0.0805	-0.1928	-0.3228	-0.30665	-0.22615
1337	SOSTDC1	0.3635	-0.635	-0.3227	-0.2465	-0.61
1338	C11orf68	-0.9405	0.0232	-0.3223	-1.0977	-0.1572
1339	PRDM8	0.5577	-0.2943	-0.3222	0.24945	-0.30825
1340	PLA2G4C	0.2535	-0.0581	-0.3221	0.07025	-0.18325
1341	SAMM50	-0.9688	-0.5284	-0.322	-1.42895	-0.46015
1342	IL18	0.4684	-0.2904	-0.3219	0.16225	-0.30615
1343	KIAA1715	0.3519	-0.308	-0.3218	0.037	-0.3149
1344	C9orf135	0.4296	-0.2143	-0.3216	0.16165	-0.26795
1345	SPTLC1	0.1027	-0.1538	-0.3215	-0.1344	-0.2371
1346	RTCB	-1.2187	-0.6289	-0.3215	-1.4154	-0.1967
1347	MBOAT4	0.0232	-0.0356	-0.3215	-0.1411	-0.1643
1348	TMEM87A	0.3112	-0.0086	-0.3209	0.1464	-0.1648
1349	SLC22A2	-0.053	-0.4046	-0.3208	-0.37505	-0.32205
1350	CDCA8	-1.8759	-0.2632	-0.3208	-2.1679	-0.292
1351	IL23A	0.1393	-0.5342	-0.3205	-0.42325	-0.56255
1352	TRMT61B	-0.295	-0.2745	-0.3204	-0.5715	-0.2765
1353	DLG5	0.22	-0.3646	-0.3204	-0.1225	-0.3425
1354	RAB37	0.0673	-0.3132	-0.3204	-0.2119	-0.2792
1355	IL20RA	0.2778	-0.4865	-0.3203	-0.12555	-0.40335
1356	CCNF	-0.7681	-1.0284	-0.3202	-1.44245	-0.67435
1357	CSRP1	-0.0993	0.104	-0.3202	-0.2074	-0.1081
1358	IL12A	-0.186	-0.0825	-0.32	-0.4103	-0.2243
1359	KRTAP20-1	0.414	0.2134	-0.32	0.3607	-0.0533
1360	AUP1	-0.8441	9e-04	-0.3199	-1.0036	-0.1595
1361	MAGEC1	0.4382	-0.0594	-0.3199	0.24855	-0.18965
1362	ARHGAP4	0.0365	-0.4474	-0.3199	-0.34715	-0.38365
1363	MRPL23	-0.5171	-0.2346	-0.3197	-0.79425	-0.27715
1364	ANAPC11	-0.6982	-0.2733	-0.3197	-0.99475	-0.29655
1365	WDR6	-0.0482	-0.546	-0.3197	-0.48115	-0.43295
1366	NDUFAF7	-0.7939	-0.596	-0.3195	-1.2517	-0.4578
1367	MSS51	0.1581	-0.4312	-0.3194	-0.2359	-0.394
1368	GPR141	0.3332	-0.5614	-0.3193	-0.10715	-0.44035
1369	ZC3H12B	0.2313	-0.3655	-0.3192	-0.1111	-0.3424
1370	NBPF6	0.2282	-0.8951	-0.3191	-0.3359	-0.5641
1371	TUSC3	0.3195	-0.2793	-0.3189	0.02035	-0.29915
1372	DEFB116	0.1606	0.2831	-0.3187	0.20795	0.04735
1373	CD96	0.1301	-0.4458	-0.3186	-0.25215	-0.38225
1374	HAX1	-0.0195	-0.4386	-0.3184	-0.398	-0.3785
1375	SCIN	0.4318	-0.5025	-0.3184	0.0213	-0.4105
1376	ASB4	0.4752	-0.2463	-0.3183	0.1929	-0.2823
1377	SLMO2	-0.8058	-0.6448	-0.318	-1.28725	-0.48145
1378	C16orf95	-0.2711	-0.1351	-0.318	-0.49765	-0.22655
1379	LRP3	-0.7296	-0.2064	-0.3179	-1.12355	-0.39395
1380	KLK2	0.1654	-0.0581	-0.3179	-0.1007	-0.2661
1381	CENPC	-1.3603	-0.5687	-0.3178	-1.8035	-0.4432
1382	MS4A1	0.3652	-0.2711	-0.3178	0.07075	-0.29445
1383	PAM16	-1.5371	-0.5181	-0.3176	-1.7047	-0.1676
1384	FMO5	0.3725	0.0104	-0.3175	0.15365	-0.21885
1385	SPIRE1	0.3152	-0.1298	-0.3174	0.0219	-0.2933
1386	XRRA1	-0.3706	-0.1849	-0.3174	-0.63445	-0.26385
1387	UBR7	-0.0229	-0.3741	-0.3174	-0.43675	-0.41385
1388	FOXG1	-0.206	-0.8805	-0.3173	-0.80485	-0.59885
1389	AATF	-0.9393	0.1202	-0.3173	-1.21885	-0.27955
1390	ZNF24	0.4844	-0.1326	-0.3172	0.29155	-0.19285
1391	VANGL1	-0.1654	0.2065	-0.3171	-0.30105	-0.13565
1392	TRIM15	-0.1691	-0.2315	-0.3171	-0.4625	-0.2934
1393	NME1-NME2	-0.1716	-0.1196	-0.3169	-0.35565	-0.18405
1394	SLC7A14	0.0869	-0.1883	-0.3169	-0.12665	-0.21355
1395	POTEI	0.0837	-0.5482	-0.3169	-0.34885	-0.43255
1396	LYL1	0.0086	-0.1914	-0.3168	-0.48275	-0.49135
1397	SLC8A3	0.4185	-0.426	-0.3167	0.0471	-0.3714
1398	C5orf49	0.3416	-0.4414	-0.3167	-0.03745	-0.37905
1399	C7orf72	0.34	-0.2074	-0.3166	0.078	-0.262
1400	PPP1R17	0.5563	0.1306	-0.3163	0.4635	-0.0928
1401	PNPLA3	0.1306	-0.0118	-0.3162	-0.0334	-0.164
1402	CD14	-0.0816	-0.5599	-0.3162	-0.43885	-0.35725
1403	YAE1D1	-0.6499	-0.7095	-0.3162	-1.1627	-0.5128
1404	AMIGO1	0.292	0.1688	-0.3162	0.21825	-0.07375
1405	C1orf94	0.4361	-0.4347	-0.3162	0.0606	-0.3755
1406	TBC1D8B	0.459	0.124	-0.3161	0.36295	-0.09605
1407	ARSI	0.0042	0.1927	-0.316	0.0139	0.0097
1408	KCNMB1	0.3826	-0.2429	-0.316	0.10315	-0.27945
1409	DEFB136	0.5366	-0.5806	-0.3159	0.0884	-0.4482
1410	CYP2S1	0.0393	-0.0345	-0.3157	-0.1358	-0.1751
1411	DFNA5	-0.0036	-0.4124	-0.3156	-0.27475	-0.27115
1412	KRTAP22-2	0.6137	-0.3823	-0.3156	0.2647	-0.349
1413	CGB2	-0.9413	-0.251	-0.3156	-1.2246	-0.2833
1414	GOT1L1	0.4437	-0.1734	-0.3155	0.1993	-0.2444
1415	ELL2	0.2375	-0.4566	-0.3154	-0.1485	-0.386
1416	LAP3	-0.2118	-1.4107	-0.3154	-1.07485	-0.86305
1417	PTPRB	0.1673	-0.207	-0.3153	-0.0205	-0.1878
1418	XPA	0.2028	0.271	-0.3153	0.1806	-0.0222
1419	CD209	0.3392	-0.5121	-0.3153	-0.0745	-0.4137
1420	C15orf38-AP3S2	0.2825	-0.6759	-0.3152	-0.23645	-0.51895
1421	COMMD8	-0.0131	0.1489	-0.3152	-0.09625	-0.08315
1422	CSRNP2	0.1393	-0.841	-0.3151	-0.4388	-0.5781
1423	MED20	-0.7101	-0.0161	-0.3151	-0.8349	-0.1248
1424	PLEKHB2	0.4849	-0.0188	-0.3148	0.3182	-0.1667
1425	ADM2	0.054	-0.1096	-0.3148	-0.14275	-0.19675
1426	RIMBP2	0.1561	-0.3124	-0.3146	-0.3407	-0.4968
1427	FCHSD1	-0.2401	-0.652	-0.3145	-0.72335	-0.48325
1428	OLR1	0.2772	-0.2257	-0.3145	0.0071	-0.2701
1429	AIM2	0.4132	-0.3623	-0.3143	0.0749	-0.3383
1430	JAK2	0.5192	6e-04	-0.3141	0.3036	-0.2156
1431	FAM81B	0.4306	-0.5624	-0.3141	-0.0076	-0.4382
1432	FANCM	-0.913	-1.827	-0.314	-1.9534	-1.0404
1433	REPIN1	-0.087	-0.8504	-0.3139	-0.6691	-0.5821
1434	GSTM1	0.5905	-0.1634	-0.3138	0.3519	-0.2386
1435	C19orf69	-0.0789	-0.4952	-0.3137	-0.4833	-0.4044
1436	HERC2	-0.1539	-0.7814	-0.3136	-0.7014	-0.5475
1437	PIWIL3	-0.4132	-0.348	-0.3136	-0.744	-0.3308
1438	AGPS	-0.3425	-0.0678	-0.3133	-0.5331	-0.1906
1439	USP26	0.8023	-0.4866	-0.3133	0.40235	-0.39995
1440	ZNF280B	-0.0199	0.2911	-0.313	-0.0308	-0.0109
1441	TDP2	-0.3307	0.1213	-0.313	-0.4266	-0.0959
1442	BTBD10	0.0305	-0.1329	-0.3128	-0.19235	-0.22285
1443	CCDC103	-0.0499	-0.2718	-0.3124	-0.342	-0.2921
1444	KDELC1	0.1514	-0.171	-0.3124	-0.0903	-0.2417
1445	DPY19L2	-0.9522	0.4832	-0.3123	-0.64445	0.30775
1446	TAMM41	-0.4163	-0.4922	-0.3122	-0.81845	-0.40215
1447	VMAC	-0.028	-0.1754	-0.3122	-0.2718	-0.2438
1448	SERPINA11	0.2529	-0.7859	-0.3121	-0.2961	-0.549
1449	FLT3LG	-0.0843	-0.5032	-0.312	-0.4362	-0.3519
1450	GJA5	-0.1811	-0.5086	-0.3118	-0.5913	-0.4102
1451	AKR1C3	0.3855	-0.0057	-0.3117	0.2268	-0.1587
1452	RHEB	-0.462	-0.3674	-0.3116	-0.80145	-0.33945
1453	RAD51AP2	0.3879	-0.484	-0.3116	-0.01	-0.3979
1454	BRIP1	-0.2804	-0.2188	-0.3113	-0.5665	-0.2861
1455	C15orf32	0.4718	0.0396	-0.3112	0.336	-0.1358
1456	VWA9	-0.6227	-0.335	-0.3109	-0.70795	-0.0852499999999999
1457	PRDM5	0.2813	-0.405	-0.3108	-0.0766	-0.3579
1458	DCDC1	0.2597	-0.0372	-0.3106	0.13075	-0.12895
1459	GRIN3B	-0.4334	-0.7812	-0.3105	-1.0022	-0.5688
1460	CREM	0.199	-0.591	-0.3104	-0.2517	-0.4507
1461	DPPA2	0.4922	-0.0604	-0.3103	0.30685	-0.18535
1462	KCNH1	0.3025	-0.2624	-0.3102	0.00505	-0.29745
1463	SORCS3	-0.0785	-0.6091	-0.3101	-0.5382	-0.4597
1464	PPP2CA	-1.1944	-0.5062	-0.3101	-1.60255	-0.40815
1465	SNRNP70	-1.7169	-0.4652	-0.3099	-2.2451	-0.5282
1466	FAM198A	-0.0522	-0.4267	-0.3099	-0.2784	-0.2262
1467	FAM203A	0.1023	-0.1858	-0.3098	-0.233	-0.3353
1468	SORCS2	-0.0634	-0.0635	-0.3097	-0.25	-0.1866
1469	SMC6	-0.1716	-0.3917	-0.3096	-0.33265	-0.16105
1470	ITGA1	-0.1065	0.0158	-0.3096	-0.2713	-0.1648
1471	OTUD7A	-0.4146	-0.2039	-0.3095	-0.67125	-0.25665
1472	ACTR2	-0.6637	-0.1375	-0.3094	-0.88715	-0.22345
1473	ADAT3	-0.7353	-0.5189	-0.3093	-1.14935	-0.41405
1474	IL4R	0.212	-0.2033	-0.3093	-0.109	-0.321
1475	OSBPL7	-0.8925	-0.7362	-0.3093	-1.4153	-0.5228
1476	ERGIC2	0.3735	-0.3053	-0.3091	0.0663	-0.3072
1477	MALL	-0.1038	-0.3506	-0.309	-0.41115	-0.30735
1478	BTC	0.3736	-0.0715	-0.3089	0.1834	-0.1902
1479	CXorf22	0.6007	-0.1946	-0.3089	0.349	-0.2517
1480	PSEN2	-0.5187	-0.2186	-0.3086	-0.78235	-0.26365
1481	B2M	0.2949	-0.1859	-0.3084	0.0477	-0.2472
1482	GRSF1	-0.3414	-0.8225	-0.3083	-0.8916	-0.5502
1483	RPS27L	-0.0579	-0.4459	-0.3081	-0.435	-0.3771
1484	DYSF	-0.1467	-0.3066	-0.308	-0.4541	-0.3074
1485	MLLT3	0.4444	-0.124	-0.3077	0.22855	-0.21585
1486	PRDM12	0.1101	-0.4693	-0.3077	-0.1608	-0.2709
1487	XKR6	0.1767	-0.2777	-0.3076	-0.1159	-0.2926
1488	SLC29A3	-0.4485	-0.5499	-0.3075	-0.8771	-0.4286
1489	PTGES3L	-0.2156	-0.7431	-0.3075	-0.7409	-0.5253
1490	KCNQ5	-0.4459	-0.7909	-0.3074	-1.01475	-0.56885
1491	GINS4	-0.3283	-0.659	-0.3072	-0.8114	-0.4831
1492	BIRC2	0.3056	-0.0767	-0.3072	0.11365	-0.19195
1493	ROCK1	0.4224	-0.5363	-0.3072	0.000599999999999996	-0.4218
1494	SCRN1	0.5233	-0.2545	-0.3071	0.23325	-0.29005
1495	BAI2	-0.7485	-0.4811	-0.3071	-1.15455	-0.40605
1496	KRAS	0.5391	-0.5949	-0.307	0.08815	-0.45095
1497	CKLF-CMTM1	0.386	-0.8852	-0.307	-0.05775	-0.44375
1498	PMVK	-1.5848	-0.1458	-0.307	-1.8226	-0.2378
1499	SYTL5	0.575	0.0377	-0.3069	0.37415	-0.20085
1500	HOXD8	0.1022	-0.0302	-0.3068	-0.07965	-0.18185
1501	GP9	-0.0012	0.1224	-0.3065	-0.09325	-0.09205
1502	PISD	-1.2286	-0.5944	-0.3065	-1.9238	-0.6952
1503	NHLRC3	0.3003	-0.168	-0.3065	0.063	-0.2373
1504	SULT6B1	0.5389	-0.7502	-0.3064	0.01055	-0.52835
1505	RAB21	-0.5145	0.1313	-0.3064	-0.60205	-0.08755
1506	GPR82	0.6801	-0.2223	-0.3061	0.41585	-0.26425
1507	PTCHD1	-0.0207	-0.3422	-0.3058	-0.28515	-0.26445
1508	OSBPL10	0.0067	-0.6765	-0.3058	-0.4844	-0.4911
1509	TMC4	-0.1653	-0.5879	-0.3056	-0.6001	-0.4348
1510	RFWD2	-0.0817	-0.0949	-0.3054	-0.28185	-0.20015
1511	SLC39A9	0.0727	-0.1918	-0.3054	-0.15655	-0.22925
1512	HGF	-0.3005	-0.2119	-0.3054	-0.20535	0.09515
1513	PCDHB3	0.6434	-0.027	-0.3054	0.4772	-0.1662
1514	ABCB8	0.0686	-0.3628	-0.3053	-0.26545	-0.33405
1515	DRD2	-0.1744	-0.2139	-0.3053	-0.4341	-0.2597
1516	GMFG	-0.1948	-0.3616	-0.3052	-0.52825	-0.33345
1517	CRLS1	-0.2363	-0.0329	-0.3051	-0.40535	-0.16905
1518	NT5M	0.0468	-0.1793	-0.3051	-0.1954	-0.2422
1519	CTDP1	-0.4582	-0.9545	-0.3049	-1.16495	-0.70675
1520	RPL34	-1.4535	0.2308	-0.3048	-1.7217	-0.2682
1521	POLD2	-1.3583	-0.6501	-0.3047	-1.7835	-0.4252
1522	TBC1D12	-0.0558	-0.2011	-0.3046	-0.30865	-0.25285
1523	CA14	-0.167	0.118	-0.3044	-0.26025	-0.09325
1524	ZNF578	0.6514	-0.2738	-0.3044	0.36225	-0.28915
1525	CNTF	-0.1022	-0.254	-0.3043	-0.3814	-0.2792
1526	RHOH	0.1992	-1.0647	-0.3042	-0.51885	-0.71805
1527	FAM21C	0.0935	-0.4016	-0.3041	-0.25935	-0.35285
1528	GHRHR	0.1852	-0.0344	-0.3039	0.01605	-0.16915
1529	ZNF444	0.0846	-0.3333	-0.3039	-0.2226	-0.3072
1530	HAMP	0.2448	-0.1388	-0.3034	0.0237	-0.2211
1531	DARS	-1.5741	-1.6453	-0.3034	-2.4674	-0.8933
1532	FTMT	0.229	0.1158	-0.3034	0.0226	-0.2064
1533	RHBDD1	0.5515	-0.0254	-0.3029	0.3874	-0.1641
1534	NPFF	3e-04	-0.1917	-0.3027	-0.29635	-0.29665
1535	DNAJB12	-0.4743	-0.1937	-0.3027	-0.78955	-0.31525
1536	KCNH4	-0.3617	-0.2043	-0.3026	-0.73275	-0.37105
1537	SLC1A5	-0.0548	-0.2702	-0.3022	-0.341	-0.2862
1538	LIPC	-0.1069	0.1696	-0.3022	0.1198	0.2267
1539	SV2B	-0.2806	-0.2599	-0.3021	-0.76355	-0.48295
1540	SFXN5	0.0262	0.0948	-0.3021	-0.07745	-0.10365
1541	PSAPL1	0.1292	0.004	-0.3021	-0.09535	-0.22455
1542	COMMD3-BMI1	-0.2282	-0.9099	-0.302	-0.83415	-0.60595
1543	LYPD6	0.2309	0.1423	-0.3019	0.1511	-0.0798
1544	ANGPTL6	0.1071	-0.263	-0.3018	-0.29605	-0.40315
1545	S100A3	0.0608	-0.4691	-0.3017	-0.32465	-0.38545
1546	FLNC	-0.5053	-0.5898	-0.3016	-0.951	-0.4457
1547	LRRC37A2	-0.4476	-1.0562	-0.3013	-1.1264	-0.6788
1548	AHSA2	-0.0341	-0.1173	-0.3012	-0.35665	-0.32255
1549	PLIN1	-0.5497	-0.2749	-0.3012	-0.61105	-0.06135
1550	UBE2K	-0.1922	-0.0175	-0.3009	-0.3514	-0.1592
1551	POSTN	0.5957	-0.3293	-0.3008	0.2806	-0.3151
1552	ELOVL3	0.1936	-0.4908	-0.3007	-0.20215	-0.39575
1553	RFX8	-0.2147	-0.3882	-0.3006	-0.5591	-0.3444
1554	PCDHGA12	0.4751	-0.5052	-0.3006	0.0722	-0.4029
1555	HNRNPUL1	-0.2332	-0.414	-0.3005	-0.5892	-0.356
1556	VSTM2B	-0.056	-0.3161	-0.3005	-0.32045	-0.26445
1557	CCDC151	-0.2436	-0.3847	-0.3005	-0.6549	-0.4113
1558	MTPN	0.4747	-0.1906	-0.3003	0.22925	-0.24545
1559	ST3GAL3	0.5069	-0.2113	-0.3003	0.25115	-0.25575
1560	KRTAP19-6	0.4293	-0.1082	-0.3002	0.2251	-0.2042
1561	PHB2	-1.9259	-0.5751	-0.3002	-2.3635	-0.4376
1562	ALKBH7	0.0195	-0.138	-0.3001	-0.19955	-0.21905
1563	WTIP	-0.3326	0.1708	-0.3001	-0.4059	-0.0733
1564	TCP10	-0.1973	0.1712	-0.3	-0.13565	0.06165
1565	PSMB3	-1.1244	-0.7668	-0.3	-1.6578	-0.5334
1566	ACADS	-0.8154	0.2303	-0.3	-0.85025	-0.0348499999999999
1567	TRADD	0.1138	-0.7468	-0.2999	-0.40955	-0.52335
1568	ROBO1	-0.3352	0.0147	-0.2999	-0.4778	-0.1426
1569	FRMD4A	-0.2144	-0.3505	-0.2999	-0.5396	-0.3252
1570	SLC14A1	-0.3568	-0.1552	-0.2998	-0.47425	-0.11745
1571	SPAG7	0.175	-0.9132	-0.2998	-0.7132	-0.8882
1572	APOM	-0.0839	-1.1179	-0.2997	-0.83275	-0.74885
1573	HIST1H3A	-0.4216	-0.5666	-0.2997	-0.8547	-0.4331
1574	C1orf51	-0.044	-0.1534	-0.2993	-0.27035	-0.22635
1575	ADAMTSL5	-0.5221	-0.5381	-0.2992	-0.81615	-0.29405
1576	BTNL9	0.3275	0.0471	-0.2991	0.20155	-0.12595
1577	SPDYE1	0.0782	0.0618	-0.2991	-0.04055	-0.11875
1578	LRIG2	0.2083	-0.0338	-0.299	0.0419	-0.1664
1579	KCNJ11	-0.0645	0.143	-0.2988	-0.10475	-0.04025
1580	GOSR1	0.3589	-0.2964	-0.2987	0.06135	-0.29755
1581	SEC16A	-1.247	-1.2572	-0.2986	-2.27485	-1.02785
1582	C16orf80	-1.3001	-0.1406	-0.2986	-1.51975	-0.21965
1583	USPL1	-0.4705	-0.7115	-0.2985	-0.9755	-0.505
1584	FNIP1	0.0026	-0.3779	-0.2984	-0.33555	-0.33815
1585	TMEM119	-0.1242	-0.3067	-0.2983	-0.4267	-0.3025
1586	HEXIM1	-1.2798	-0.9684	-0.2981	-1.7783	-0.4985
1587	C17orf50	-0.9611	0.2379	-0.298	-0.9401	0.021
1588	RGS1	0.6115	-0.1479	-0.2977	0.3887	-0.2228
1589	DKKL1	0.0451	-0.2951	-0.2977	-0.2512	-0.2963
1590	LDHA	0.0682	-0.406	-0.2975	-0.28355	-0.35175
1591	SCNN1A	-0.6265	0.0449	-0.2975	-0.51755	0.10895
1592	KCNC1	-0.232	-0.2	-0.2973	-0.48065	-0.24865
1593	FOXL2	-0.2287	-0.506	-0.2973	-0.63035	-0.40165
1594	CUL9	-0.3595	-0.255	-0.2972	-0.79255	-0.43305
1595	ATPAF1	-0.0452	-0.2173	-0.2971	-0.1699	-0.1247
1596	ERMP1	0.0436	-0.9423	-0.297	-0.576	-0.6196
1597	MOB1A	0.5197	-0.3923	-0.2969	0.17505	-0.34465
1598	KCNIP3	-0.098	0.0135	-0.2966	-0.23955	-0.14155
1599	MAFF	-0.1292	-0.2839	-0.2966	-0.33685	-0.20765
1600	EIF3I	-1.4114	0.2319	-0.2966	-1.53695	-0.12555
1601	AGFG2	-0.3111	0.1492	-0.2965	-0.28345	0.02765
1602	ELOF1	-0.1678	-0.3574	-0.2963	-0.49465	-0.32685
1603	C9orf172	-0.2857	0.3953	-0.2963	-0.09145	0.19425
1604	MT3	0.0778	0.2062	-0.2963	0.03285	-0.04495
1605	RTEL1	-2.4009	0.5222	-0.296	-2.3529	0.048
1606	PLXNA4	0.459	-0.3649	-0.2959	0.12855	-0.33045
1607	CLECL1	0.43	-0.2811	-0.2958	0.14155	-0.28845
1608	PLSCR4	0.4695	-3e-04	-0.2958	0.32145	-0.14805
1609	KRT7	-0.0274	-1.0886	-0.2958	-0.7196	-0.6922
1610	SYDE2	-0.2654	0.1272	-0.2957	-0.34965	-0.08425
1611	PSME1	0.4842	-0.4901	-0.2957	-0.03875	-0.52295
1612	MYO16	-0.0395	-0.3733	-0.2956	-0.3739	-0.3344
1613	CHD1L	-0.0021	-0.3508	-0.2955	-0.20055	-0.19845
1614	MARK2	-0.1619	-0.1427	-0.2954	-0.47925	-0.31735
1615	PARP9	0.2508	-0.3975	-0.2954	-0.09565	-0.34645
1616	C7orf76	0.6241	-0.2053	-0.2951	0.34775	-0.27635
1617	LILRB4	-0.217	-0.2507	-0.295	-0.48985	-0.27285
1618	GALNT11	0.0764	-0.0929	-0.2949	-0.1175	-0.1939
1619	PROX2	-0.0738	-0.0391	-0.2949	-0.24085	-0.16705
1620	MAMLD1	0.2261	-0.1291	-0.2949	0.0141	-0.212
1621	ELFN2	-0.326	0.0057	-0.2949	-0.4706	-0.1446
1622	ISM2	0.3144	-0.8441	-0.2948	-0.33195	-0.64635
1623	CYP26A1	-0.1097	-0.3499	-0.2946	-0.3303	-0.2206
1624	ALG10	0.2246	-0.2956	-0.2945	-0.07045	-0.29505
1625	PAX7	-0.1863	-0.212	-0.2943	-0.6494	-0.4631
1626	ADRA2C	0.0875	-0.2748	-0.2941	-0.04485	-0.13235
1627	INSL4	0.4055	-0.2027	-0.2941	0.1426	-0.2629
1628	PLCB4	0.5294	-0.2011	-0.2939	0.24625	-0.28315
1629	GRAMD2	0.1169	-0.606	-0.2937	-0.4936	-0.6105
1630	BARX2	0.0705	-0.0984	-0.2937	-0.1679	-0.2384
1631	TTLL7	0.0785	0.224	-0.2936	0.1744	0.0959
1632	MYPOP	-0.0191	-0.8143	-0.2934	-0.5729	-0.5538
1633	CEPT1	-0.0898	-0.2882	-0.2934	-0.4501	-0.3603
1634	RHOXF1	0.0367	-0.5387	-0.2934	-0.37085	-0.40755
1635	C4A	0.1538	-0.416	-0.2933	-0.20085	-0.35465
1636	SRGAP1	-0.7099	0.1088	-0.2933	-0.08205	0.62785
1637	ACRBP	-0.8686	0.1165	-0.2932	-0.79225	0.07635
1638	MCHR2	0.3752	0.0013	-0.2931	0.2293	-0.1459
1639	ZNF287	0.2695	-0.5465	-0.2931	-0.1672	-0.4367
1640	PFAS	-2.387	-0.142	-0.2929	-2.60445	-0.21745
1641	FGF1	0.0833	-0.2112	-0.2926	-0.1577	-0.241
1642	IZUMO1	0.1587	-0.2369	-0.2925	-0.287	-0.4457
1643	KDM4A	-0.1602	-0.6007	-0.2925	-0.6068	-0.4466
1644	BCR	-0.0421	-0.4606	-0.2923	-0.41855	-0.37645
1645	ZNF382	0.4457	-0.1496	-0.2923	0.0669	-0.3788
1646	GTF2F1	-0.1298	-0.0471	-0.2922	-0.60335	-0.47355
1647	DRAM1	0.3447	-0.4959	-0.2921	-0.0494	-0.3941
1648	DNAJC16	-0.3931	-0.8418	-0.292	-0.77975	-0.38665
1649	DUSP18	0.0126	-0.2146	-0.2919	-0.2407	-0.2533
1650	TANGO2	0.0148	-0.2325	-0.2916	-0.24725	-0.26205
1651	COL4A2	-0.4779	-0.7213	-0.2916	-1.03485	-0.55695
1652	TMPRSS11D	0.3454	-0.3289	-0.2915	0.0352	-0.3102
1653	PLEKHD1	1e-04	0.0233	-0.2915	-0.134	-0.1341
1654	NFU1	-0.6455	-0.405	-0.2915	-0.9937	-0.3482
1655	NCAPD3	-1.0361	-0.0503	-0.2913	-1.2069	-0.1708
1656	GPR12	-0.1877	-0.1335	-0.2913	-0.4001	-0.2124
1657	ATP6V0B	-0.7573	-0.6168	-0.291	-1.2112	-0.4539
1658	TECR	-1.3417	-0.5967	-0.2907	-1.73965	-0.39795
1659	GNG11	0.7779	-0.2906	-0.2902	0.48755	-0.29035
1660	WIPF3	-0.1729	-0.3339	-0.2901	-0.36345	-0.19055
1661	WNT7B	0.0725	-0.4217	-0.29	-0.28335	-0.35585
1662	STRN3	0.185	-0.3854	-0.2898	-0.15265	-0.33765
1663	SEC13	-1.7667	-0.2389	-0.2898	-1.93365	-0.16695
1664	TOM1L1	-0.2783	-0.0671	-0.2895	-0.4623	-0.184
1665	PRKACG	-0.4368	-0.1959	-0.2895	-0.5778	-0.141
1666	PHF21A	0.1127	-0.3715	-0.2892	-0.21765	-0.33035
1667	ADAMTS14	-0.3855	-0.2219	-0.2891	-0.641	-0.2555
1668	AKR1B10	0.6177	-0.3556	-0.2889	0.34915	-0.26855
1669	HOXA7	-0.4683	0.1509	-0.2888	-0.5373	-0.069
1670	GPR78	0.1877	-0.5408	-0.2887	-0.2567	-0.4444
1671	SNX22	-0.6414	-0.0559	-0.2886	-0.7658	-0.1244
1672	MRGPRD	-0.6599	-0.1983	-0.2884	-0.33935	0.32055
1673	PRAMEF19	0.0713	-0.2397	-0.2884	-0.1755	-0.2468
1674	MAGEF1	0.1227	0.0897	-0.2884	0.07545	-0.04725
1675	AIP	0.0453	-0.0422	-0.2883	-0.1199	-0.1652
1676	PSMD3	-0.5298	-0.1907	-0.2882	-0.76925	-0.23945
1677	SPINT4	0.7354	-0.3737	-0.2881	0.4045	-0.3309
1678	METAP1D	0.0736	0.0901	-0.288	-0.06095	-0.13455
1679	NANS	0.2181	-0.7596	-0.2878	-0.46915	-0.68725
1680	PSMD11	-0.588	-0.0152	-0.2878	-0.6917	-0.1037
1681	TMEM31	0.658	-0.4747	-0.2878	0.2768	-0.3812
1682	RERG	0.0313	-0.3382	-0.2877	-0.25115	-0.28245
1683	APOPT1	0.0394	-0.1922	-0.2875	-0.20045	-0.23985
1684	TRIM26	0.1283	-1.1887	-0.2875	-0.60985	-0.73815
1685	HSPB9	0.1171	-1.1401	-0.2875	-0.5009	-0.618
1686	RASGEF1C	4e-04	-0.0101	-0.2873	-0.1045	-0.1049
1687	ZC2HC1C	-0.4291	-0.983	-0.2871	-1.0641	-0.635
1688	UBE2E1	0.2499	-0.267	-0.2869	-0.0271	-0.277
1689	PSD3	0.2186	0.2823	-0.2869	0.21635	-0.00225
1690	TICAM2	0.0491	0.0591	-0.2868	-0.0648	-0.1139
1691	SOWAHA	0.0123	-0.4293	-0.2868	-0.31525	-0.32755
1692	RNF115	-0.0193	-0.1487	-0.2867	-0.23705	-0.21775
1693	MPZL3	0.2705	0.0757	-0.2867	0.165	-0.1055
1694	ARRB2	-0.1953	-0.5725	-0.2866	-0.57525	-0.37995
1695	AGAP2	-0.8206	-0.4868	-0.2865	-0.8896	-0.069
1696	BAHD1	-0.4457	-0.53	-0.2864	-0.85395	-0.40825
1697	TIGD2	0.3	0.1797	-0.2864	0.31895	0.01895
1698	CTNS	-0.4966	-0.1129	-0.2864	-0.69625	-0.19965
1699	HMGN3	0.2468	0.059	-0.2862	0.1332	-0.1136
1700	NDUFC1	-0.579	0.0246	-0.2861	-0.68915	-0.11015
1701	COL21A1	0.4903	-0.147	-0.286	0.2738	-0.2165
1702	SRP54	-0.19	-0.0463	-0.286	-0.3561	-0.1661
1703	CHCHD6	-0.4221	-0.1921	-0.286	-0.72085	-0.29875
1704	RNF180	0.3787	-0.1708	-0.2859	0.1504	-0.2283
1705	CEBPG	0.0637	-0.2577	-0.2858	-0.2322	-0.2959
1706	ARRDC2	-0.0531	-0.2298	-0.2854	-0.3107	-0.2576
1707	SLITRK1	0.1199	0.1464	-0.2854	0.0504	-0.0695
1708	LRPPRC	-1.1503	0.1192	-0.2853	-1.1324	0.0179
1709	LCP1	-0.4021	-0.5535	-0.2853	-0.96925	-0.56715
1710	LEMD1	0.4008	-0.2386	-0.2848	0.13895	-0.26185
1711	RIMS2	0.4343	-0.2465	-0.2847	0.1669	-0.2674
1712	SPATA12	-0.0101	-0.6739	-0.2847	-0.3909	-0.3808
1713	SLITRK5	-0.3347	-0.3115	-0.2847	-0.67955	-0.34485
1714	CASP6	0.419	-0.4053	-0.2844	0.07425	-0.34475
1715	FAM111B	0.3829	-0.0255	-0.2843	0.228	-0.1549
1716	PPP2R3C	-0.658	-0.0317	-0.2842	-0.8159	-0.1579
1717	MYO7A	-0.2867	0.164	-0.2842	-0.27525	0.01145
1718	KRT39	0.3554	-0.2228	-0.284	0.102	-0.2534
1719	DUXA	0.5298	-0.4442	-0.284	0.1658	-0.364
1720	FGF2	0.1548	0.1036	-0.2839	0.06465	-0.09015
1721	UIMC1	-0.1292	-0.2964	-0.2838	-0.41935	-0.29015
1722	NDUFB3	-0.376	-0.2645	-0.2837	-0.65015	-0.27415
1723	SORD	0.3835	-0.1141	-0.2836	0.1847	-0.1988
1724	SLC5A10	-0.2629	-0.678	-0.2835	-0.56745	-0.30455
1725	YIPF6	0.5	-0.1917	-0.2835	0.26245	-0.23755
1726	PSMB5	-0.7848	-0.1495	-0.2835	-1.00135	-0.21655
1727	COQ9	-0.4677	-0.2577	-0.2834	-0.7382	-0.2705
1728	PGK2	0.5443	-0.4359	-0.2834	0.1207	-0.4236
1729	LPCAT4	0.0397	-0.4328	-0.2833	-0.3184	-0.3581
1730	ARFGEF1	0.3281	0.1812	-0.2833	0.2771	-0.051
1731	MTO1	-0.3492	-0.2301	-0.2831	-0.5813	-0.2321
1732	ATP12A	0.0798	0.3278	-0.2831	0.10215	0.02235
1733	TMEM171	0.2887	-0.2875	-0.283	0.00345	-0.28525
1734	C8orf44	0.274	0.2575	-0.2829	0.26135	-0.0126500000000001
1735	VDAC1	-0.334	-0.2376	-0.2828	-0.5942	-0.2602
1736	C3orf18	0.1981	-0.492	-0.2828	-0.1893	-0.3874
1737	NMRAL1	-0.006	-0.6473	-0.2828	-0.47105	-0.46505
1738	TRUB1	0.2184	-0.2608	-0.2825	-0.05325	-0.27165
1739	CASC4	0.0495	-0.5462	-0.2824	-0.3648	-0.4143
1740	MEAF6	-0.2606	-1.3448	-0.2823	-1.2713	-1.0107
1741	FAM57A	-0.1606	-0.4127	-0.2822	-0.50795	-0.34735
1742	RARRES1	0.2594	-0.0786	-0.2822	0.0418	-0.2176
1743	MED19	-0.7967	-0.3176	-0.2821	-0.9311	-0.1344
1744	STK32C	0.1165	-0.3725	-0.2821	-0.2108	-0.3273
1745	NDRG4	-0.1794	-0.3805	-0.2819	-0.57845	-0.39905
1746	TSPYL2	-0.2565	-0.3041	-0.2818	-0.55245	-0.29595
1747	SYT16	0.3128	-0.4212	-0.2816	-0.0386	-0.3514
1748	RAC2	-0.0878	-0.2987	-0.2816	-0.5684	-0.4806
1749	NDUFS6	0.3049	-0.1606	-0.2813	0.08395	-0.22095
1750	TMEM150C	0.3952	-0.4403	-0.2812	0.03445	-0.36075
1751	C3orf52	0.2307	-0.167	-0.2811	0.00665	-0.22405
1752	PEX2	0.5702	-0.4811	-0.2811	0.1891	-0.3811
1753	FOXN4	-0.1776	-0.4361	-0.2807	-0.536	-0.3584
1754	IFI27L2	0.1911	0.0641	-0.2807	-0.0605	-0.2516
1755	FABP2	0.5199	-0.3816	-0.2805	0.18885	-0.33105
1756	HSD17B14	0.0971	-0.2171	-0.2804	-0.1517	-0.2488
1757	CHEK1	-0.5828	-0.0238	-0.2804	-0.7349	-0.1521
1758	NKX1-2	0.4189	-0.5392	-0.2804	0.0382	-0.3807
1759	C14orf2	0.3843	0.2711	-0.2803	0.3797	-0.00459999999999999
1760	LGR6	0.0603	-0.2728	-0.2801	-0.4706	-0.5309
1761	GPM6A	0.6497	-0.1015	-0.28	0.4419	-0.2078
1762	SCAF4	-0.7675	-0.6824	-0.2799	-1.24865	-0.48115
1763	ADAM18	0.4626	-0.0847	-0.2799	0.28025	-0.18235
1764	NPAP1	0.0679	-0.1026	-0.2799	-0.12335	-0.19125
1765	CD300LD	0.0645	-0.2728	-0.2799	-0.21185	-0.27635
1766	IRGQ	-0.1994	0.1904	-0.2799	-0.2441	-0.0447
1767	MAGI2	0.2946	-0.4113	-0.2798	-0.05095	-0.34555
1768	ZNF823	0.5374	-0.3915	-0.2797	0.2018	-0.3356
1769	RABL6	-0.0125	-0.3624	-0.2797	-0.33355	-0.32105
1770	MDM1	0.2235	-0.2449	-0.2796	-0.0387	-0.2622
1771	NHP2	-1.3879	0.0743	-0.2795	-1.65615	-0.26825
1772	NFS1	-1.4933	-0.05	-0.2794	-1.65805	-0.16475
1773	PRCP	0.0485	-0.5448	-0.2794	-0.36355	-0.41205
1774	MAGEA11	0.277	-0.2662	-0.2793	0.0252	-0.2518
1775	PRR14L	-0.4801	-0.044	-0.2792	-0.6417	-0.1616
1776	PAK6	-0.3994	-0.4296	-0.2792	-0.77085	-0.37145
1777	MOSPD3	-0.2461	-0.1083	-0.2791	-0.43975	-0.19365
1778	FAM98A	0.1303	-0.3398	-0.2791	-0.1792	-0.3095
1779	MYO1G	-0.7375	-0.8482	-0.279	-1.3011	-0.5636
1780	NAP1L3	0.561	-0.1043	-0.2789	0.3694	-0.1916
1781	ELK1	0.2703	-0.2877	-0.2786	-0.01285	-0.28315
1782	INPP1	0.4797	-0.6034	-0.2785	0.03875	-0.44095
1783	GHSR	-0.0487	-0.5215	-0.2785	-0.4486	-0.3999
1784	ERGIC1	-0.0206	-0.3655	-0.2784	-0.34255	-0.32195
1785	RPL36	-2.9071	-0.768	-0.2784	-3.24655	-0.33945
1786	C12orf5	0.4402	-0.2446	-0.2784	0.12485	-0.31535
1787	PRAM1	-0.203	-0.3166	-0.2783	-0.5005	-0.2975
1788	CDH19	0.6553	-0.2406	-0.2782	0.3959	-0.2594
1789	TPMT	0.4645	-0.1455	-0.2781	0.2527	-0.2118
1790	MB21D1	0.1938	-0.01	-0.2781	0.04975	-0.14405
1791	RXRA	0.1552	-0.2366	-0.2781	-0.10215	-0.25735
1792	BHMT	0.23	-0.5087	-0.278	-0.18375	-0.41375
1793	TEK	0.4973	-0.1218	-0.2778	0.13775	-0.35955
1794	AP1G1	-0.2173	0.1939	-0.2777	-0.25915	-0.04185
1795	GGNBP2	-0.3344	-0.6379	-0.2776	-0.79215	-0.45775
1796	SPNS3	-0.2075	-0.3263	-0.2773	-0.54375	-0.33625
1797	MFNG	-0.05	-0.1757	-0.2772	-0.3003	-0.2503
1798	PPP1R14B	-0.7986	-0.9764	-0.2772	-1.3223	-0.5237
1799	CA11	-0.3789	-0.6522	-0.2769	-0.7382	-0.3593
1800	LRRC43	-0.3653	0.1493	-0.2767	-0.42895	-0.06365
1801	URGCP	-0.2907	-1.019	-0.2765	-0.9385	-0.6478
1802	CCDC130	-0.1815	-0.2681	-0.2765	-0.4538	-0.2723
1803	VCAM1	0.2874	-0.3833	-0.2765	-0.0425	-0.3299
1804	ZMYM2	0.1736	-0.4722	-0.2764	-0.16575	-0.33935
1805	UBE2Q2	0.5302	-0.3765	-0.2763	0.20375	-0.32645
1806	CTAGE1	0.2523	-0.5519	-0.2762	-0.11945	-0.37175
1807	GCG	0.2841	0.0853	-0.2762	0.1886	-0.0955
1808	MRPL44	-0.8359	-0.3693	-0.276	-1.15855	-0.32265
1809	UGT3A2	0.1135	-0.2618	-0.276	-0.1555	-0.269
1810	TRMT6	-0.3938	0.0876	-0.2758	-0.4879	-0.0941
1811	NFKBIA	0.1503	-0.377	-0.2757	-0.176	-0.3263
1812	CYP4F22	0.1372	-0.3646	-0.2757	-0.18295	-0.32015
1813	RIC8B	0.0556	0.0894	-0.2756	-0.03745	-0.09305
1814	NXF3	0.4048	0.2661	-0.2755	0.40015	-0.00464999999999999
1815	MEGF8	-0.4176	-0.4569	-0.2754	-0.78375	-0.36615
1816	KRT81	0.3056	-0.4493	-0.2752	-0.0566	-0.3622
1817	PROC	-0.2916	-0.0965	-0.2752	-0.47745	-0.18585
1818	NPHP3	0.1487	-0.1581	-0.2751	-0.0679	-0.2166
1819	DOCK5	-0.1045	-0.1283	-0.2749	-0.28205	-0.17755
1820	FPGT	0.3979	-0.2683	-0.2749	0.12625	-0.27165
1821	LRRC27	-0.0785	-0.1508	-0.2749	-0.29135	-0.21285
1822	CA2	0.3319	-0.1903	-0.2747	0.09945	-0.23245
1823	RPH3AL	-0.0035	-0.4233	-0.2746	-0.3525	-0.349
1824	COQ10A	-0.2748	-0.5865	-0.2746	-0.70535	-0.43055
1825	TPRX1	0.141	-0.3483	-0.2746	-0.17045	-0.31145
1826	ZMYM4	-0.0967	0.081	-0.2744	-0.1934	-0.0967
1827	COL8A1	0.2848	-0.2095	-0.2741	0.043	-0.2418
1828	GPR150	-0.0371	-0.9694	-0.274	-0.6588	-0.6217
1829	GLB1L3	-0.1835	-0.0153	-0.274	-0.32815	-0.14465
1830	TROAP	-0.4705	-0.3643	-0.274	-0.73155	-0.26105
1831	LIG3	-0.5977	-0.434	-0.2739	-0.95155	-0.35385
1832	APOH	0.1261	0.4174	-0.2738	0.19895	0.07285
1833	PFKFB3	0.2038	-0.1747	-0.2737	-0.21745	-0.42125
1834	USP1	0.5521	-0.4707	-0.2736	0.2154	-0.3367
1835	DHFR	-2.0415	-0.8141	-0.2735	-2.58535	-0.54385
1836	RLN3	0.1112	0.2986	-0.2735	0.36495	0.25375
1837	ETV7	-0.2257	-0.1155	-0.2735	-0.38155	-0.15585
1838	CPA3	0.2573	-0.1222	-0.2734	0.1491	-0.1082
1839	RGL4	-0.0964	-0.3439	-0.2734	-0.3794	-0.283
1840	PROM2	-0.173	-0.4571	-0.2734	-0.53825	-0.36525
1841	BCAS4	-0.0552	-0.535	-0.2734	-0.3139	-0.2587
1842	CNGB1	-0.7765	-0.597	-0.2734	-1.1059	-0.3294
1843	CHST7	-0.1465	0.2164	-0.2733	-0.1292	0.0173
1844	PANK1	-0.1559	-0.4072	-0.2733	-0.51535	-0.35945
1845	SYT12	-0.1848	-0.8871	-0.2729	-0.7648	-0.58
1846	DSC3	0.4206	0.2939	-0.2728	0.43115	0.0105500000000001
1847	PPIL1	-0.4623	0.2313	-0.2726	-0.49315	-0.03085
1848	KCNS1	-0.7413	0.0524	-0.2725	-0.815	-0.0737
1849	UTP14A	-0.5959	0.1093	-0.2724	-0.67745	-0.08155
1850	ZFAND4	-0.0324	0.2566	-0.2723	-0.04025	-0.00785000000000001
1851	YIPF5	0.2887	0.0887	-0.2721	0.19695	-0.09175
1852	ANKS1A	-0.1995	-0.3437	-0.272	-0.7495	-0.55
1853	ESM1	0.2245	-0.2749	-0.2719	-0.0489	-0.2734
1854	MED13	0.1188	-0.5034	-0.2718	-0.26875	-0.38755
1855	RHOQ	-0.0963	-0.7486	-0.2718	-0.6064	-0.5101
1856	PCDHAC2	-0.1867	-0.6471	-0.2717	-0.64615	-0.45945
1857	PDHB	-0.0388	0.0409	-0.2716	-0.17975	-0.14095
1858	ACP2	-0.0128	-0.2325	-0.2716	-0.26485	-0.25205
1859	CMC1	0.3582	-0.0998	-0.2716	0.1725	-0.1857
1860	PORCN	0.1823	-0.3066	-0.2716	-0.10675	-0.28905
1861	HTR1F	0.6274	-0.4817	-0.2716	0.2507	-0.3767
1862	SKAP2	0.5047	-0.6195	-0.2715	0.0592	-0.4455
1863	CCR3	0.0076	-0.1162	-0.2712	-0.1861	-0.1937
1864	ZNF587B	0.4072	0.0544	-0.2712	0.2987	-0.1085
1865	GCNT3	0.2316	-0.3283	-0.271	-0.068	-0.2996
1866	SERPINB8	0.4516	-0.4814	-0.2709	0.0754	-0.3762
1867	PGM1	0.1148	-0.1222	-0.2709	-0.0817	-0.1965
1868	MRC1	0.5293	-0.2015	-0.2708	0.29315	-0.23615
1869	KCTD17	-0.7283	-0.0769	-0.2708	-0.9021	-0.1738
1870	ACVR1C	0.488	-0.3464	-0.2708	0.1794	-0.3086
1871	ADH1A	0.557	-0.3728	-0.2706	0.23535	-0.32165
1872	SPINK6	0.559	0.0537	-0.2706	0.45055	-0.10845
1873	SPICE1	-0.263	-0.1048	-0.2706	-0.4507	-0.1877
1874	CTTNBP2	0.177	-0.0612	-0.2705	0.01115	-0.16585
1875	PLEC	-0.9708	-1.034	-0.2705	-1.1734	-0.2026
1876	MYOCD	-0.0084	-0.4481	-0.2704	-0.3846	-0.3762
1877	NHSL1	0.1902	-0.1123	-0.2703	-0.48275	-0.67295
1878	TXNDC5	0.2648	0.0771	-0.2701	0.16835	-0.09645
1879	LRP8	-0.3675	-0.2288	-0.2701	-0.6396	-0.2721
1880	RIPK3	0.1805	-0.3598	-0.2698	-0.1343	-0.3148
1881	UBA7	-0.3562	-0.5393	-0.2697	-0.2883	0.0679
1882	ZNF850	0.5194	-0.1184	-0.2697	0.3254	-0.194
1883	MMP26	0.2824	-0.1352	-0.269	0.0803	-0.2021
1884	UQCRC1	-0.8091	-0.1155	-0.2689	-1.00125	-0.19215
1885	THAP10	-0.1652	0.0544	-0.2689	0.03655	0.20175
1886	PLAC1	0.1542	-0.1694	-0.2688	-0.06485	-0.21905
1887	FAM159A	0.0386	0.122	-0.2688	-0.03485	-0.07345
1888	TXNL1	0.3329	-0.0536	-0.2688	0.1717	-0.1612
1889	CCDC160	0.6737	-0.3395	-0.2687	0.04555	-0.62815
1890	FAM135B	0.2762	-0.2834	-0.2687	0.00015	-0.27605
1891	NDUFA3	0.19	-0.4116	-0.2687	-0.15015	-0.34015
1892	SBSPON	0.3336	-0.5261	-0.2687	-0.06375	-0.39735
1893	PQLC1	-0.0832	-0.3559	-0.2686	-0.39545	-0.31225
1894	SLIT2	0.2409	0.0307	-0.2686	0.1219	-0.119
1895	DPF2	-0.7144	-0.3499	-0.2683	-0.76055	-0.04615
1896	LRRC52	0.4776	0.028	-0.2683	0.33785	-0.13975
1897	UPP2	0.5901	-0.541	-0.2682	0.1855	-0.4046
1898	TEC	-0.0364	-0.2845	-0.2682	-0.31285	-0.27645
1899	EMR3	-0.2331	-0.4598	-0.2679	-0.58615	-0.35305
1900	TAF5L	-0.0924	-0.629	-0.2678	-0.5408	-0.4484
1901	STOML3	0.3287	-0.0356	-0.2678	0.17705	-0.15165
1902	APLNR	-0.2869	-0.0938	-0.2677	-0.4676	-0.1807
1903	TIGD4	0.2693	-0.1553	-0.2676	0.0702	-0.1991
1904	TRIM5	0.2406	-0.4601	-0.2673	-0.1231	-0.3637
1905	IL6ST	0.2684	0.1253	-0.267	0.19755	-0.07085
1906	LYNX1	0.0141	-0.2504	-0.267	-0.2446	-0.2587
1907	KIF20B	0.0555	-0.124	-0.267	-0.13995	-0.19545
1908	TMEM141	0.0788	-0.4092	-0.2669	-0.25925	-0.33805
1909	TMEM229B	0.0747	-0.6055	-0.2668	-0.382	-0.4567
1910	DUSP5	0.15	-0.2098	-0.2668	-0.0883	-0.2383
1911	IRF6	0.0102	-0.5759	-0.2668	-0.4112	-0.4214
1912	ZBED6	-0.1928	-0.2262	-0.2667	-0.42275	-0.22995
1913	KALRN	-0.1395	-0.2862	-0.2666	-0.4159	-0.2764
1914	SAMD7	-0.0286	-0.4491	-0.2663	-0.3863	-0.3577
1915	NEK1	-0.263	-0.029	-0.2663	-0.3801	-0.1171
1916	ID1	0.201	-0.1503	-0.2662	-0.00725	-0.20825
1917	ARHGAP11B	0.3135	-0.14	-0.2662	0.1104	-0.2031
1918	OAZ2	-0.2959	-0.1683	-0.2661	-0.51315	-0.21725
1919	PJA2	0.0058	0.1025	-0.2661	-0.076	-0.0818
1920	AZGP1	0.0798	-0.4515	-0.2661	-0.279	-0.3588
1921	GPC2	-0.0251	-0.1956	-0.2661	-0.37395	-0.34885
1922	PROS1	0.3295	-0.0326	-0.266	0.18015	-0.14935
1923	RFWD3	-0.7604	-0.2565	-0.266	-1.02165	-0.26125
1924	ZZEF1	0.0465	-0.7277	-0.2659	-0.48575	-0.53225
1925	UNC45B	-0.4914	-0.1989	-0.2658	-0.72375	-0.23235
1926	KLHL12	0.3797	-0.0992	-0.2658	0.11435	-0.26535
1927	LILRB5	-0.1311	-0.073	-0.2657	-0.30045	-0.16935
1928	MICA	0.2341	0.0033	-0.2654	-0.08355	-0.31765
1929	EDC4	-1.0348	-0.3055	-0.2654	-1.32025	-0.28545
1930	ACPT	-0.1408	-0.2499	-0.2654	-0.44535	-0.30455
1931	CUZD1	0.343	-0.5578	-0.2653	-0.0685	-0.4115
1932	PHB	-1.2801	-0.8448	-0.2653	-1.8351	-0.555
1933	CAMTA2	-0.1496	-0.2365	-0.265	-0.40035	-0.25075
1934	HIST1H4G	0.3116	-0.3864	-0.265	-0.0141	-0.3257
1935	C6orf62	0.1591	-0.4245	-0.265	-0.18245	-0.34155
1936	PATL1	-0.2781	-0.0279	-0.2648	-0.42445	-0.14635
1937	SYT1	-0.0712	-0.2691	-0.2648	-0.3381	-0.2669
1938	ADAMTS6	0.0649	-0.1577	-0.2646	-0.1463	-0.2112
1939	ZNF800	0.2567	0.0578	-0.2645	0.1533	-0.1034
1940	SCGB2A2	0.4739	0.2059	-0.2645	0.44455	-0.02935
1941	HSF4	-0.0587	-0.4367	-0.2645	-0.4093	-0.3506
1942	CLEC11A	-0.6092	-0.6324	-0.2645	-1.05765	-0.44845
1943	CCDC84	-1.9822	0.1491	-0.2644	-2.03985	-0.05765
1944	CMAS	0.2106	-0.1262	-0.2644	0.0153	-0.1953
1945	SNRNP27	-0.3868	-0.0873	-0.2644	-0.56265	-0.17585
1946	GPR85	0.3961	-0.5404	-0.2643	-0.0063	-0.4024
1947	OOEP	0.1992	-0.2519	-0.2643	-0.0589	-0.2581
1948	MUC15	0.2753	-0.4012	-0.2642	-0.0574	-0.3327
1949	KIAA0195	-0.8759	0.2872	-0.2641	-1.13845	-0.26255
1950	ZNF891	0.0529	-0.2289	-0.2641	-0.20915	-0.26205
1951	HOMER3	-1.1833	-0.7179	-0.264	-1.2643	-0.081
1952	RPS2	-1.5714	-0.7824	-0.2639	-2.09455	-0.52315
1953	EPX	-0.3003	-0.1017	-0.2639	-0.48305	-0.18275
1954	MAGED1	0.4427	-0.2614	-0.2638	0.1801	-0.2626
1955	IRF2	0.0198	-0.1161	-0.2637	-0.1702	-0.19
1956	RAB38	0.2484	-0.0251	-0.2637	0.104	-0.1444
1957	SEC24A	0.3158	-0.2321	-0.2636	0.06795	-0.24785
1958	BRAT1	-0.3045	-0.1303	-0.2635	-0.639	-0.3345
1959	RGN	0.2525	-0.6396	-0.2634	-0.24755	-0.50005
1960	MAN2A1	0.3007	-0.0953	-0.2634	0.12135	-0.17935
1961	DUSP1	0.4554	-0.6746	-0.2634	-0.0136	-0.469
1962	ZNF699	0.2363	-0.0915	-0.2633	0.03995	-0.19635
1963	MARCO	0.2181	-0.4057	-0.2632	-0.32535	-0.54345
1964	NAP1L1	-0.1993	-0.5713	-0.2631	0.11715	0.31645
1965	TYMS	-2.1393	-0.9676	-0.2631	-2.78325	-0.64395
1966	CACHD1	-0.1587	-0.7035	-0.2629	-0.6418	-0.4831
1967	MRPL42	-0.5479	-0.129	-0.2627	-0.74375	-0.19585
1968	TPX2	-1.7483	-0.1003	-0.2627	-1.9298	-0.1815
1969	SEH1L	-0.8695	-0.1882	-0.2624	-1.09485	-0.22535
1970	MBD6	-0.5944	-0.3084	-0.2623	-0.87975	-0.28535
1971	YDJC	0.2885	-0.7655	-0.2622	-0.22535	-0.51385
1972	PLCB1	0.2599	-0.0434	-0.262	0.1072	-0.1527
1973	TLE3	-1.1447	-0.6632	-0.262	-1.5931	-0.4484
1974	RNF175	0.1481	-0.0798	-0.2619	-0.02275	-0.17085
1975	F8	0.2176	0.0913	-0.2618	0.1324	-0.0852
1976	NRIP3	0.0922	-0.2774	-0.2617	-0.1773	-0.2695
1977	SKA2	-0.0477	-0.393	-0.2617	-0.40265	-0.35495
1978	PCCA	0.2103	-0.2867	-0.2616	-0.06385	-0.27415
1979	RNF146	0.2176	-0.1341	-0.2616	0.01975	-0.19785
1980	LRP11	0.0023	-0.721	-0.2615	-0.48895	-0.49125
1981	HDC	-0.1037	-0.4294	-0.2614	-0.4491	-0.3454
1982	SPTLC3	0.654	-0.2556	-0.2614	0.3955	-0.2585
1983	CPNE8	0.4615	-0.3171	-0.2613	0.17225	-0.28925
1984	ZNF780A	0.5726	-0.1408	-0.2612	0.37155	-0.20105
1985	FBXO3	-0.3793	-0.1841	-0.2612	-0.7416	-0.3623
1986	DEFB128	0.5948	-0.2289	-0.2611	0.3498	-0.245
1987	OXR1	0.348	-0.5062	-0.2611	-0.03565	-0.38365
1988	SPINK5	0.0986	0.1102	-0.2611	0.02315	-0.07545
1989	C17orf59	-0.5417	-0.1003	-0.261	-0.9397	-0.398
1990	C1QTNF3	0.1418	-0.2736	-0.261	-0.12555	-0.26735
1991	NPS	0.5641	-0.1098	-0.261	0.3787	-0.1854
1992	CDV3	0.2696	-0.3766	-0.2608	-0.0491	-0.3187
1993	RPRD2	-0.4132	-0.1525	-0.2607	-0.63045	-0.21725
1994	NLN	0.3524	-0.301	-0.2607	0.0715	-0.2809
1995	LARS2	-1.018	-0.785	-0.2606	-1.5408	-0.5228
1996	RNF123	-0.0079	-0.3396	-0.2606	-0.3079	-0.3
1997	TSHZ2	0.3531	-0.2257	-0.2606	0.10995	-0.24315
1998	ALS2CR12	0.1223	-0.6392	-0.2606	-0.42175	-0.54405
1999	WBP5	0.2489	0.0696	-0.2605	0.15345	-0.09545
[truncated: 15,989 more rows]
