# Supplementary material for: Collateral deletion of the mitochondrial AAA+ ATPase ATAD1 sensitizes cancer cells to proteasome dysfunction
Source: eLife. 2022 Nov 21;11:e82860. doi: 10.7554/eLife.82860 (PMC9815822; doi:10.7554/eLife.82860)
Supplement: Figure 1—source data 1. [file elife-82860-fig1-data1.zip › elife_Figure 1 source data/elife_Fig 1 source data 3_HGC27_screen_supp.csv]

	Gene	Log2_FC_ATAD1+	Log2_FC_EV	dCS
1	A1BG	-0.101980921013205	0.0560246274305102	0.158005548443715
2	A1CF	-0.0299271479700597	-0.275478687094955	-0.245551539124895
3	A2M	0.0888345306219117	-0.247126768624881	-0.335961299246793
4	A2ML1	-0.00247918510080514	-0.412110577717253	-0.409631392616448
5	A3GALT2	0.406694119669233	0.0588719342058138	-0.347822185463419
6	A4GALT	0.0882638651406498	-0.0908098757192861	-0.179073740859936
7	A4GNT	0.03266694243417	-0.217689943201713	-0.250356885635883
8	AAAS	-0.613152644782468	-0.271878811358852	0.341273833423616
9	AACS	0.0950194306787403	-0.0155114268939444	-0.110530857572685
10	AADAC	0.18304306844095	0.164538551569034	-0.018504516871916
11	AADACL2	-0.367108930835005	0.0981958466559946	0.465304777491
12	AADACL3	-0.0245845583988278	-0.0900283649340807	-0.0654438065352529
13	AADACL4	-0.387763237146851	-0.0296148452412525	0.358148391905598
14	AADAT	0.245769295837905	0.0692937727258141	-0.176475523112091
15	AAED1	0.255398039735863	0.049502857200255	-0.205895182535608
16	AAGAB	-0.400329583639456	-0.545896943137691	-0.145567359498235
17	AAK1	0.109612080284409	0.075253117036606	-0.034358963247803
18	AAMDC	0.222823747582382	0.20673118242621	-0.016092565156172
19	AAMP	-0.605726265110577	-0.666253430171849	-0.060527165061272
20	AANAT	0.142374656899997	-0.0220945152811284	-0.164469172181125
21	AAR2	0.242944549250623	-0.162429418440768	-0.405373967691391
22	AARD	-0.31156629216363	-0.422830276336187	-0.111263984172557
23	AARS	-1.42670471408019	-1.29890362677461	0.12780108730558
24	AARS2	-1.14375054094361	-1.21545755365334	-0.0717070127097301
25	AARSD1	-0.196510251328572	0.0962062735257626	0.292716524854335
26	AASDH	-0.032510587608448	-0.373613796495968	-0.34110320888752
27	AASDHPPT	-0.823205597813404	-0.633740111329647	0.189465486483757
28	AASS	0.314023499131565	0.0476503078956722	-0.266373191235893
29	AATF	-0.514840529545406	-0.941100847816802	-0.426260318271396
30	AATK	-0.463252602187316	-0.293893752238791	0.169358849948525
31	ABAT	0.287117682428962	0.642903985284781	0.355786302855819
32	ABCA1	-0.070997780230562	0.0636771541805052	0.134674934411067
33	ABCA10	-0.0461616155162967	-0.311757814439237	-0.26559619892294
34	ABCA12	0.111176949528099	-0.00860430011443603	-0.119781249642535
35	ABCA13	0.0349498621919542	0.058684855959292	0.0237349937673378
36	ABCA2	-0.297067246687268	0.0627600681475446	0.359827314834813
37	ABCA3	0.0817922585902809	0.360984454598297	0.279192196008016
38	ABCA4	-0.0988374392863808	-0.421353387969486	-0.322515948683105
39	ABCA5	-0.20713858249751	0.281398596586804	0.488537179084314
40	ABCA6	0.0851618893858282	-0.294608215927856	-0.379770105313684
41	ABCA7	0.244509337109928	-0.125035800621194	-0.369545137731122
42	ABCA8	-0.270770695901142	-0.191152229638901	0.079618466262241
43	ABCA9	-0.138992064652643	0.0165323827023661	0.155524447355009
44	ABCB1	0.13974197877837	0.237509486067293	0.097767507288923
45	ABCB10	0.0287961197285844	-0.0248428216333028	-0.0536389413618872
46	ABCB11	0.0747652590579234	-0.219072145008808	-0.293837404066731
47	ABCB4	0.370635443419858	-0.144240799607909	-0.514876243027767
48	ABCB5	-0.146613248703052	0.129334755004367	0.275948003707419
49	ABCB6	-0.0456786563369079	0.186745024740063	0.232423681076971
50	ABCB7	-1.21483350573147	-1.71753345251142	-0.50269994677995
51	ABCB8	-0.167368778899386	0.166902633878247	0.334271412777633
52	ABCB9	0.0887707201311564	-0.317529163653864	-0.40629988378502
53	ABCC1	0.324446752769038	0.155090919673884	-0.169355833095154
54	ABCC10	0.0830705699238719	0.033867312358796	-0.0492032575650759
55	ABCC11	-0.31880793640772	0.169133832254869	0.487941768662589
56	ABCC12	-0.218117611875682	-0.387474603967494	-0.169356992091812
57	ABCC2	-0.399853603478187	-0.261385597425935	0.138468006052252
58	ABCC3	-0.15211296259759	0.249484106357922	0.401597068955512
59	ABCC4	0.319474463075791	0.324660252824598	0.00518578974880696
60	ABCC5	0.198300090769179	0.247119013362821	0.048818922593642
61	ABCC6	0.233525851035989	0.317548079381421	0.084022228345432
62	ABCC8	0.0394001360382157	-0.431079182613586	-0.470479318651802
63	ABCC9	0.0965896809190797	0.0115631425071859	-0.0850265384118938
64	ABCD1	0.0899013467997026	0.114098506911398	0.0241971601116954
65	ABCD2	-0.0149094081660904	-0.0654788406934368	-0.0505694325273464
66	ABCD3	-0.249735111888749	-0.331646063098129	-0.08191095120938
67	ABCD4	0.166136818449453	0.313936737298132	0.147799918848679
68	ABCE1	-1.01635864760091	-0.828003991135139	0.188354656465771
69	ABCF1	-1.41542744128309	-1.43998124399383	-0.0245538027107399
70	ABCF2	-0.247463175949575	0.0649698926215136	0.312433068571089
71	ABCF3	0.0627056782714526	-0.242471925240216	-0.305177603511669
72	ABCG1	0.262075938687787	0.370774497353752	0.108698558665965
73	ABCG2	-0.300057805039845	-0.34269634005402	-0.042638535014175
74	ABCG4	0.164191911374308	0.0137623221342335	-0.150429589240074
75	ABCG5	-0.0610347823550046	-0.166417316853944	-0.105382534498939
76	ABCG8	0.148344541568995	-0.107968932282646	-0.256313473851641
77	ABHD1	-0.191201801154268	0.333851138390797	0.525052939545065
78	ABHD10	-0.0738788719434358	0.12353823352778	0.197417105471216
79	ABHD11	-0.362819997326455	-0.366699675097848	-0.00387967777139303
80	ABHD12	-0.349521137536926	-0.0227954308309163	0.32672570670601
81	ABHD12B	0.0974217185202561	0.160967939260892	0.0635462207406359
82	ABHD13	0.336857468667368	0.389449166595191	0.052591697927823
83	ABHD14A	0.0703951578236839	-0.0284527412956397	-0.0988478991193236
84	ABHD14B	0.260829389867579	-0.0135597071217359	-0.274389096989315
85	ABHD15	-0.187269859422839	-0.594000699502749	-0.40673084007991
86	ABHD16A	0.203250094797983	0.233907613773599	0.030657518975616
87	ABHD16B	0.395604650520513	0.291048277828333	-0.10455637269218
88	ABHD17A	-0.274218142408177	-0.339548270989392	-0.065330128581215
89	ABHD17B	0.228572288994534	0.157711742003272	-0.070860546991262
90	ABHD17C	-0.113010731802413	0.468652543595101	0.581663275397514
91	ABHD2	0.136352613803624	0.166777668004535	0.030425054200911
92	ABHD3	-0.109191981554418	-0.166695368916829	-0.057503387362411
93	ABHD4	0.0634888194471723	-0.0710875938122401	-0.134576413259412
94	ABHD5	0.0984506322397393	-0.232158383697776	-0.330609015937515
95	ABHD6	0.0226225838667324	0.114358494846446	0.0917359109797136
96	ABHD8	-0.277912640299023	0.234787042202302	0.512699682501325
97	ABI1	0.0639126439052942	-0.458039225967373	-0.521951869872667
98	ABI2	-0.0247844040556039	-0.255582315623701	-0.230797911568097
99	ABI3	0.149783637195363	0.0606089799974806	-0.0891746571978824
100	ABI3BP	-0.0735390381021893	0.12704077102141	0.200579809123599
101	ABL1	0.0247871580284267	-0.257603737826234	-0.282390895854661
102	ABL2	0.380502015950015	-0.150857527076779	-0.531359543026794
103	ABLIM1	0.108644835138443	0.0383303821893913	-0.0703144529490517
104	ABLIM2	0.0755624677302676	-0.262848793559552	-0.33841126128982
105	ABLIM3	0.0225116290432061	0.0192327960331089	-0.0032788330100972
106	ABO	0.0928277717594057	-0.128536994636398	-0.221364766395804
107	ABR	0.232233913417926	0.24830091079109	0.016066997373164
108	ABRA	0.226665926940316	0.11101112507447	-0.115654801865846
109	ABRACL	0.136449712490297	0.159057273738834	0.022607561248537
110	ABT1	-1.2204294124667	-0.908547239939353	0.311882172527347
111	ABTB1	-0.321978029027997	0.0322674191932755	0.354245448221272
112	ABTB2	-0.205195734833451	-0.140325899688433	0.064869835145018
113	ACAA1	0.147351748975635	0.132816890637026	-0.014534858338609
114	ACAA2	0.0892330443021403	0.478958511341429	0.389725467039289
115	ACACA	-0.453373924163603	-0.472336955559248	-0.018963031395645
116	ACACB	0.0088157239984743	-0.0861617680745314	-0.0949774920730057
117	ACAD10	0.0496929602184852	-0.619445227619938	-0.669138187838423
118	ACAD11	0.0603050964390682	0.0671579016037648	0.00685280516469659
119	ACAD8	0.378821461861145	0.0853831843794397	-0.293438277481705
120	ACAD9	-0.682592709003733	-1.00893677766087	-0.326344068657137
121	ACADL	0.198908648446437	-0.181281484696946	-0.380190133143383
122	ACADM	-0.284736758355119	-0.267024972851725	0.017711785503394
123	ACADS	-0.302961805302191	-0.065086042207651	0.23787576309454
124	ACADSB	0.0444298802342004	0.156052646185177	0.111622765950977
125	ACADVL	-0.102862170594439	0.0445112966509492	0.147373467245388
126	ACAN	-0.123374342708397	-0.0125300393915706	0.110844303316826
127	ACAP1	-0.104391704094042	0.356093768829914	0.460485472923956
128	ACAP2	0.350128818251691	0.1777043139156	-0.172424504336091
129	ACAP3	0.0994535785525936	-0.249090117372124	-0.348543695924718
130	ACAT1	-0.0644844865247075	-0.11844412683404	-0.0539596403093325
131	ACAT2	-0.234925934870592	-0.571817175425646	-0.336891240555054
132	ACBD3	-0.0499467961521	0.16127392832316	0.21122072447526
133	ACBD4	-0.428999753161538	-0.357473031900792	0.071526721260746
134	ACBD5	0.10498371657094	0.00710298738633885	-0.0978807291846011
135	ACBD6	0.136795874516518	0.192732168123323	0.055936293606805
136	ACBD7	0.407231878325814	-0.0212270864543364	-0.42845896478015
137	ACCS	-0.0663404639807422	0.0580229112566705	0.124363375237413
138	ACCSL	-0.0435646684925435	0.00944726823487452	0.053011936727418
139	ACD	-0.210112262531321	-0.338835346242253	-0.128723083710932
140	ACE	-0.00841847783264849	-0.134648318430628	-0.12622984059798
141	ACE2	0.103731347183097	0.149910429162327	0.04617908197923
142	ACER1	-0.00649448031999139	-0.189291866657032	-0.182797386337041
143	ACER2	0.182492424148345	0.0978807417628335	-0.0846116823855115
144	ACER3	0.158674696111054	-0.123926787741197	-0.282601483852251
145	ACHE	-0.0348369151686895	0.0136269511954127	0.0484638663641022
146	ACIN1	0.446351556865439	0.0168778544030561	-0.429473702462383
147	ACKR1	-0.0321442265908884	-0.120549459412124	-0.0884052328212356
148	ACKR2	-0.0178604764325426	0.0974365728981853	0.115297049330728
149	ACKR3	-0.0244542424191201	0.384535117655894	0.408989360075014
150	ACKR4	0.325499825308505	0.190714896403218	-0.134784928905287
151	ACLY	-1.03555708057202	-1.02976461173318	0.00579246883883999
152	ACMSD	0.0387199074134829	0.198664939146551	0.159945031733068
153	ACO1	0.265629711234068	0.700242411672402	0.434612700438334
154	ACO2	-0.364581721734841	-0.136819019088254	0.227762702646587
155	ACOT1	0.535322204722437	0.114928363122875	-0.420393841599562
156	ACOT11	-0.0185664923198903	-0.347323908607614	-0.328757416287724
157	ACOT12	0.203303997026225	-0.380561468843188	-0.583865465869413
158	ACOT13	-0.145922732636504	-0.439609029625238	-0.293686296988734
159	ACOT2	0.0924304950913106	0.00514005159054354	-0.0872904435007671
160	ACOT4	0.0170966419690333	-0.0948059649728944	-0.111902606941928
161	ACOT6	0.184622219032126	0.403328863424431	0.218706644392305
162	ACOT7	-0.601101659756976	-0.221277349519202	0.379824310237774
163	ACOT8	0.19237137113333	0.124268680631678	-0.068102690501652
164	ACOT9	0.112496186543934	-0.100598792546886	-0.21309497909082
165	ACOX1	-0.126064793837484	0.11632326431692	0.242388058154404
166	ACOX2	-0.0841421168858439	-0.266888457094572	-0.182746340208728
167	ACOX3	0.306574846144246	0.322135930853776	0.01556108470953
168	ACOXL	0.0734168685705501	0.0444595269414253	-0.0289573416291248
169	ACP1	0.429658262503448	-0.0475531854700417	-0.47721144797349
170	ACP2	-0.0190808052922335	0.0616230824334594	0.0807038877256929
171	ACP5	0.073853042594035	0.355681224073072	0.281828181479037
172	ACP6	0.0239627233799629	0.00435463202103292	-0.01960809135893
173	ACPP	0.356053364915103	0.338269978176032	-0.017783386739071
174	ACPT	-0.124856828543052	-0.217333096186956	-0.092476267643904
175	ACR	0.166193873692616	0.377031513743949	0.210837640051333
176	ACRBP	-0.246832316577334	0.089069672140564	0.335901988717898
177	ACRC	0.331815378154408	0.257078808725274	-0.074736569429134
178	ACRV1	0.0898291644924423	0.201563550717665	0.111734386225223
179	ACSBG1	0.218748462992671	-0.0231121101853995	-0.24186057317807
180	ACSBG2	0.0912072174263975	0.35920635301483	0.267999135588433
181	ACSF2	-0.363147149235872	-0.507308687595734	-0.144161538359862
182	ACSF3	0.24533213212981	0.022399523576826	-0.222932608552984
183	ACSL1	0.209660843962307	0.116763542914716	-0.092897301047591
184	ACSL3	0.0903814345765257	0.227118032906868	0.136736598330342
185	ACSL4	-0.518063529480277	-0.261952321050683	0.256111208429594
186	ACSL5	-0.0458225092482163	-0.220433771879802	-0.174611262631586
187	ACSL6	-0.0162397935759295	-0.0400874015036563	-0.0238476079277268
188	ACSM1	0.209687104796914	0.472135626064993	0.262448521268079
189	ACSM2A	0.248852875016122	0.383081773485962	0.13422889846984
190	ACSM2B	0.198627796115919	0.296169077714183	0.097541281598264
191	ACSM3	0.125002783846181	-0.109477095616548	-0.234479879462729
192	ACSM4	0.0426862140077693	0.240556667053414	0.197870453045645
193	ACSM5	0.496273346713907	0.230448038787324	-0.265825307926583
194	ACSM6	0.107739401546634	-0.0670585336095036	-0.174797935156138
195	ACSS1	0.0730663690041995	0.192312566869705	0.119246197865505
196	ACSS2	0.177255085954554	0.0429674618770466	-0.134287624077507
197	ACSS3	0.0658663865396582	-0.125055435410063	-0.190921821949721
198	ACTA1	-0.196481754574296	0.164697101636494	0.36117885621079
199	ACTA2	-0.0851945550153164	-0.186147962407066	-0.10095340739175
200	ACTB	-0.415928956734458	-0.552380980681481	-0.136452023947023
201	ACTBL2	-0.255846066359207	0.0611718896427502	0.317017956001957
202	ACTC1	-0.183993063829347	0.233511542010651	0.417504605839998
203	ACTG1	0.0238464944065511	-0.196177978084233	-0.220024472490784
204	ACTG2	0.0753393479515447	0.0163833957119552	-0.0589559522395895
205	ACTL10	-0.0553785309627387	0.141255442823775	0.196633973786514
206	ACTL6A	-0.851628853574325	-0.962192360562526	-0.110563506988201
207	ACTL6B	-0.191512050470114	0.0744577622353488	0.265969812705463
208	ACTL7A	-0.0448856171834132	0.0441800794816015	0.0890656966650147
209	ACTL7B	-0.0800308590237426	-0.0820318376770216	-0.002000978653279
210	ACTL8	0.0804601893422268	0.0384221273079467	-0.0420380620342801
211	ACTL9	0.143316967481771	0.155987127986092	0.012670160504321
212	ACTN1	0.315049255292731	0.0114684126028279	-0.303580842689903
213	ACTN2	-0.0979006789042197	-0.00596423483808972	0.09193644406613
214	ACTN3	-0.0336954573519453	-0.0921897800218104	-0.0584943226698651
215	ACTN4	-0.138594919728051	-0.0825154296898701	0.0560794900381809
216	ACTR10	-0.803299334389769	-1.35422784076302	-0.550928506373251
217	ACTR1A	-0.99444044724477	-1.29368748034117	-0.2992470330964
218	ACTR1B	-0.608944884693267	-0.773160290197749	-0.164215405504482
219	ACTR2	-1.17577964235885	-1.5704966178682	-0.39471697550935
220	ACTR3	-0.642423346107465	-0.542301766182561	0.100121579924904
221	ACTR3B	0.166095094976619	0.322003883976285	0.155908788999666
222	ACTR3C	-0.0720636303867397	-0.238947276144752	-0.166883645758012
223	ACTR5	-0.278791581529224	-0.105375231776783	0.173416349752441
224	ACTR6	0.0675731266232278	-0.449134638797033	-0.516707765420261
225	ACTR8	-0.096165121971125	-0.151143846344824	-0.054978724373699
226	ACTRT1	0.0456952667307338	0.18814237450256	0.142447107771826
227	ACTRT2	-0.039478802821025	-0.069672655813827	-0.030193852992802
228	ACTRT3	0.211622766169726	0.0983710573340659	-0.11325170883566
229	ACVR1	-0.24209059848112	-0.214097586182444	0.027993012298676
230	ACVR1B	0.190667040199325	0.0666957240276599	-0.123971316171665
231	ACVR1C	-0.19478270973597	0.562973752654342	0.757756462390312
232	ACVR2A	-0.0798010523851538	-0.173604215732295	-0.0938031633471412
233	ACVR2B	-0.208090852206456	-0.32520321032686	-0.117112358120404
234	ACVRL1	-0.228571717634293	0.146222517820454	0.374794235454747
235	ACY1	-0.0148806330179451	0.222325178817642	0.237205811835587
236	ACY3	-0.314514372416958	-0.164216595331606	0.150297777085352
237	ACYP1	0.229874961529307	0.366397511509292	0.136522549979985
238	ACYP2	0.247509463391425	0.353852402639736	0.106342939248311
239	ADA	-0.212336293479635	-0.311932872495259	-0.099596579015624
240	ADAD1	-0.00384602667303946	-0.024632349666816	-0.0207863229937765
241	ADAD2	0.242797739202814	-0.198834182252482	-0.441631921455296
242	ADAL	0.200917094430374	0.203973386405211	0.00305629197483701
243	ADAM10	0.103601147804755	0.171957467976372	0.068356320171617
244	ADAM11	-0.381435679223652	-0.190285827641304	0.191149851582348
245	ADAM12	0.00135339490913855	-0.0508047710513776	-0.0521581659605162
246	ADAM15	-0.0720579918959269	-0.145179017138591	-0.0731210252426641
247	ADAM17	0.269864236851532	-0.0205823404848792	-0.290446577336411
248	ADAM18	0.298001310805361	0.526060004758233	0.228058693952872
249	ADAM19	0.1056352554949	0.0369687590896818	-0.0686664964052182
250	ADAM2	0.301354309082412	0.109599979476954	-0.191754329605458
251	ADAM20	0.253102934596654	0.070312333076324	-0.18279060152033
252	ADAM21	0.37232887729005	0.00891608793417953	-0.36341278935587
253	ADAM22	0.0516502682637474	-0.290551639802049	-0.342201908065796
254	ADAM23	0.177778012836456	0.0326917108291168	-0.145086302007339
255	ADAM28	0.33604491332768	0.15622382382671	-0.17982108950097
256	ADAM29	0.0943007102519372	0.162491485702404	0.0681907754504668
257	ADAM30	0.0199195095511945	0.0892272115900794	0.0693077020388849
258	ADAM32	-0.037868968879667	0.201294616942535	0.239163585822202
259	ADAM33	0.213602445170966	0.0537366290874899	-0.159865816083476
260	ADAM7	0.165994018501221	0.266592661502803	0.100598643001582
261	ADAM8	0.161623485100707	0.0473288903631484	-0.114294594737559
262	ADAM9	0.188984202311362	-0.200408545254342	-0.389392747565704
263	ADAMDEC1	0.349408318677507	0.0504357106553349	-0.298972608022172
264	ADAMTS1	0.272113279873737	-0.0184596504402377	-0.290572930313975
265	ADAMTS10	-0.167180290048971	-0.0913781709037516	0.0758021191452194
266	ADAMTS12	0.374207125343327	0.229010279601073	-0.145196845742254
267	ADAMTS13	0.0701762239911995	-0.182768307090568	-0.252944531081768
268	ADAMTS14	-0.498318563919139	-0.440668930089712	0.057649633829427
269	ADAMTS15	0.218822346726917	0.18437972855122	-0.034442618175697
270	ADAMTS16	0.294019155035637	0.0879673400679156	-0.206051814967721
271	ADAMTS17	0.310358411430979	0.0931681416182204	-0.217190269812759
272	ADAMTS18	0.211975303940602	0.0452615936675883	-0.166713710273014
273	ADAMTS19	0.225655327158344	0.440706252612437	0.215050925454093
274	ADAMTS2	0.191725834535341	0.198717189930804	0.006991355395463
275	ADAMTS20	-0.226189558970603	0.343449265971885	0.569638824942488
276	ADAMTS3	0.0276856111685449	0.261882993054172	0.234197381885627
277	ADAMTS4	0.120089236388823	0.0316692491752775	-0.0884199872135455
278	ADAMTS5	0.266914076588487	0.178942535950407	-0.08797154063808
279	ADAMTS6	-0.186663787102573	-0.191000773817161	-0.00433698671458799
280	ADAMTS7	0.341128107319769	-0.0960764682500448	-0.437204575569814
281	ADAMTS8	0.299360929517113	0.44870636900924	0.149345439492127
282	ADAMTS9	0.321114672605125	-0.176178267988055	-0.49729294059318
283	ADAMTSL1	0.0874741735328155	0.245080222051133	0.157606048518317
284	ADAMTSL2	-0.141104009941815	0.134591457456015	0.27569546739783
285	ADAMTSL3	0.192235918502743	0.0150490456655941	-0.177186872837149
286	ADAMTSL4	-0.0147829109540495	-0.164355959236175	-0.149573048282126
287	ADAMTSL5	0.0910066784420646	0.218785196274326	0.127778517832261
288	ADAP1	-0.0944946455006622	0.0200797757442295	0.114574421244892
289	ADAP2	-0.574170503785552	-0.312359642916595	0.261810860868957
290	ADAR	-1.29622023699521	-0.985439067583662	0.310781169411548
291	ADARB1	0.314691407394751	-0.0544812127300921	-0.369172620124843
292	ADARB2	-0.0763115509434145	0.158495594094297	0.234807145037711
293	ADAT1	0.253709450804593	0.36040112322077	0.106691672416177
294	ADAT2	-1.14740452971955	-0.747037567724399	0.400366961995151
295	ADAT3	-0.571289767100665	-0.284775826511123	0.286513940589542
296	ADCK1	0.184801045621422	0.127567720569685	-0.057233325051737
297	ADCK2	-0.046920423135096	0.228755157771043	0.275675580906139
298	ADCK3	-0.110502552905072	0.102462940483172	0.212965493388244
299	ADCK4	-0.538013867333603	0.0261947030321764	0.564208570365779
300	ADCK5	0.0637642102813993	0.258219969123644	0.194455758842245
301	ADCY1	0.192728073605109	-0.126649167100729	-0.319377240705838
302	ADCY10	0.0395791242615261	0.361777550080016	0.32219842581849
303	ADCY2	0.302156300221358	0.0728143916877579	-0.2293419085336
304	ADCY3	-0.0782054369725712	-0.0651707213078736	0.0130347156646976
305	ADCY4	-0.0644029577339733	0.0541022909931431	0.118505248727116
306	ADCY5	-0.22478121673642	0.117398549608879	0.342179766345299
307	ADCY6	-0.347592480100938	-0.537945917273073	-0.190353437172135
308	ADCY7	-0.31732826990762	0.116541406867033	0.433869676774653
309	ADCY8	0.420649750531388	0.240275491403718	-0.18037425912767
310	ADCY9	0.350249189128479	0.12759871932915	-0.222650469799329
311	ADCYAP1	0.141726397581532	0.308622573775379	0.166896176193847
312	ADCYAP1R1	-0.0610643111147446	0.0260920511097813	0.0871563622245259
313	ADD1	0.0208652843502286	-0.128282984717634	-0.149148269067863
314	ADD2	0.050862417363695	0.0225899176180127	-0.0282724997456823
315	ADD3	0.311018062427131	-0.203826767136675	-0.514844829563806
316	ADGB	0.21048036063775	-0.147476932285011	-0.357957292922761
317	ADGRA1	0.153677440856261	0.102960605773699	-0.050716835082562
318	ADGRA2	0.0167518513189701	0.151565498844479	0.134813647525509
319	ADGRA3	0.31919216206653	-0.0533839049968585	-0.372576067063389
320	ADGRB1	-0.171800976995798	0.232692679498022	0.40449365649382
321	ADGRB2	0.196623195977829	0.113833953094236	-0.082789242883593
322	ADGRB3	0.00310594320668206	-0.0691926162698748	-0.0722985594765569
323	ADGRD1	-0.197097107089396	0.132882292230765	0.329979399320161
324	ADGRE1	0.209317761399	0.237833021777759	0.028515260378759
325	ADGRE2	0.141301840308639	0.157397623380529	0.01609578307189
326	ADGRE3	0.308172753703321	-0.0312600283568131	-0.339432782060134
327	ADGRE5	-0.280133800845499	0.0835659028043787	0.363699703649878
328	ADGRF1	-0.19530389954977	0.204427818065869	0.399731717615639
329	ADGRF2	0.17927262921983	0.182616364034088	0.00334373481425801
330	ADGRF3	0.341152389017698	-0.0361749513630814	-0.377327340380779
331	ADGRF4	0.110592354029696	0.438763862856005	0.328171508826309
332	ADGRF5	0.214580965872672	0.0718145182464293	-0.142766447626243
333	ADGRG1	-0.0849576359838986	0.11292225794957	0.197879893933469
334	ADGRG2	-0.0608807682297533	0.360076006003215	0.420956774232968
335	ADGRG3	0.0948574473991881	-0.0149971842945448	-0.109854631693733
336	ADGRG4	0.0699686754549411	0.00907244849146771	-0.0608962269634734
337	ADGRG5	0.0551247776525263	0.00602935141243821	-0.0490954262400881
338	ADGRG6	0.102829499072088	0.182678170419388	0.0798486713473
339	ADGRG7	0.378759000379861	-0.215390605027186	-0.594149605407047
340	ADGRL1	0.255518976494281	-0.327956617023894	-0.583475593518175
341	ADGRL2	0.0787626174294288	0.273716316450624	0.194953699021195
342	ADGRL3	0.15682463929111	-0.114921360285994	-0.271745999577104
343	ADGRL4	0.259512832293356	0.369019114524866	0.10950628223151
344	ADGRV1	0.176928159928646	-0.00840101560080209	-0.185329175529448
345	ADH1A	-0.218272443297907	-0.00231315228669238	0.215959291011215
346	ADH1B	0.214948535452322	0.116475484318212	-0.09847305113411
347	ADH1C	0.203900205574296	0.0880480770480107	-0.115852128526285
348	ADH4	-0.245173537780759	0.089670319288629	0.334843857069388
349	ADH5	0.0693693009769322	-0.165854083098945	-0.235223384075877
350	ADH6	0.0301034317000948	0.0400745277231023	0.0099710960230075
351	ADH7	0.186593966648551	0.0310291271373159	-0.155564839511235
352	ADHFE1	-0.0453582855843397	0.208253731156014	0.253612016740354
353	ADI1	0.34578407491035	0.263001333930574	-0.082782740979776
354	ADIG	0.014183886957445	0.0452124542794465	0.0310285673220015
355	ADIPOQ	0.378696208629128	0.214922259590844	-0.163773949038284
356	ADIPOR1	-0.14563522690384	-0.363135516702246	-0.217500289798406
357	ADIPOR2	0.206424414733156	0.345971093001968	0.139546678268812
358	ADIRF	-0.347588582939063	-0.280445822057811	0.067142760881252
359	ADK	0.161412836072708	-0.0127056833983301	-0.174118519471038
360	ADM	0.0561675555360469	-0.0782008231528261	-0.134368378688873
361	ADM2	0.146986286773299	0.240710062529806	0.093723775756507
362	ADM5	-0.169493959603128	0.0987712171832545	0.268265176786383
363	ADNP	-0.317385420374127	-0.333866120481116	-0.016480700106989
364	ADNP2	-0.17375693831584	-0.219422560122729	-0.045665621806889
365	ADO	-0.0408429608335188	0.369944440887378	0.410787401720897
366	ADORA1	-0.267000147411526	-0.0458469694117108	0.221153177999815
367	ADORA2A	0.313526633062117	0.65984241147237	0.346315778410253
368	ADORA2B	0.187240387588655	0.0639640326874169	-0.123276354901238
369	ADORA3	-0.0813544829676219	-0.186291104045165	-0.104936621077543
370	ADPGK	0.527408819405051	0.168023924379839	-0.359384895025212
371	ADPRH	0.0280097864161231	0.0200698350560623	-0.0079399513600608
372	ADPRHL1	0.188511823959892	0.182476883515149	-0.00603494044474298
373	ADPRHL2	0.00313145206004251	0.232789854757229	0.229658402697186
374	ADPRM	0.0269963309268007	-0.0578872816048288	-0.0848836125316295
375	ADRA1A	0.272001675157427	0.287666634539275	0.015664959381848
376	ADRA1B	0.0678607168483792	-0.0195770193616419	-0.0874377362100211
377	ADRA1D	0.119875700888796	0.31443740248314	0.194561701594344
378	ADRA2A	0.365060917462933	0.109314798127822	-0.255746119335111
379	ADRA2B	-0.254430218700071	-0.450872651567864	-0.196442432867793
380	ADRA2C	0.304778602376916	0.269783540161246	-0.03499506221567
381	ADRB1	0.0244585398444088	0.194277545320401	0.169819005475992
382	ADRB2	0.14151833449191	0.189317360722782	0.047799026230872
383	ADRB3	0.00372662957202952	0.123313318001009	0.119586688428979
384	ADRBK1	0.169436528894814	-0.0408935418439432	-0.210330070738757
385	ADRBK2	0.0838430800938208	0.119539101402176	0.0356960213083552
386	ADRM1	-0.129926745786363	-0.145975120155865	-0.016048374369502
387	ADSL	-0.878790871293607	-1.20173998574642	-0.322949114452813
388	ADSS	0.0524407912040218	0.0538494927046244	0.0014087015006026
389	ADSSL1	-0.480156551158498	-0.355857226152243	0.124299325006255
390	ADTRP	-0.0371221494629322	-0.179792575071442	-0.14267042560851
391	AEBP1	0.347716474011867	0.0816220251577217	-0.266094448854145
392	AEBP2	0.265378045301922	0.147905338534946	-0.117472706766976
393	AEN	0.266477909934772	0.154502650358304	-0.111975259576468
394	AES	-0.00203162276399804	-0.469655984421549	-0.467624361657551
395	AFAP1	-0.0353126062546968	0.126416252004855	0.161728858259552
396	AFAP1L1	-0.0228370120967261	0.1034619720988	0.126298984195526
397	AFAP1L2	-0.341722434668099	-0.0898903379409938	0.251832096727105
398	AFF1	-0.28638780927593	0.0384707274526054	0.324858536728535
399	AFF2	0.0049360890244653	0.429409842434945	0.42447375341048
400	AFF3	-0.0997097275572153	-0.0787094938448325	0.0210002337123828
401	AFF4	0.03965780378258	0.0201107079523051	-0.0195470958302749
402	AFG3L2	-1.30193277524951	-1.43212795008022	-0.13019517483071
403	AFM	0.0843515487830138	-0.133864992525854	-0.218216541308868
404	AFMID	0.173279360085732	-0.0811455668548448	-0.254424926940577
405	AFP	0.121918528776984	-0.244228251764841	-0.366146780541825
406	AFTPH	-0.177213087244041	-0.143090274006185	0.034122813237856
407	AGA	-0.124191976922526	-0.186238548829693	-0.062046571907167
408	AGAP1	-0.0545339224249798	0.113064205281254	0.167598127706234
409	AGAP11	-0.608180126572564	-0.575640450338086	0.0325396762344781
410	AGAP2	-0.299505821809839	-0.522320014607941	-0.222814192798102
411	AGAP3	0.0183799892171058	0.0486610017555844	0.0302810125384786
412	AGAP4	-1.32854921260756	-0.911298034094995	0.417251178512565
413	AGAP5	-0.463351365217871	-0.817625213731353	-0.354273848513482
414	AGAP6	-0.444435533113199	-0.472945440683014	-0.028509907569815
415	AGAP9	-1.17436625054558	-0.725988080632477	0.448378169913103
416	AGBL1	0.122868958242364	0.136125023578136	0.013256065335772
417	AGBL2	-0.178681874271826	0.156239732227768	0.334921606499594
418	AGBL3	-0.0118046007931388	-0.168036295301015	-0.156231694507876
419	AGBL4	0.208686283155359	0.140622612896273	-0.068063670259086
420	AGBL5	-0.133814711273929	0.098430915767174	0.232245627041103
421	AGER	0.229383022444678	-0.000178566550932957	-0.229561588995611
422	AGFG1	-0.119457724997841	-0.449756931832597	-0.330299206834756
423	AGFG2	0.116405749852858	-0.0378375664590879	-0.154243316311946
424	AGGF1	-0.518222216040209	-0.0674662020404017	0.450756013999807
425	AGK	-0.0249701362312155	-0.145488541968729	-0.120518405737514
426	AGL	-0.270883778479449	0.0976240123960923	0.368507790875541
427	AGMAT	-0.113000181240629	-0.150750579344925	-0.037750398104296
428	AGMO	0.182039981182355	-0.190904486309001	-0.372944467491356
429	AGO1	-0.0796759082777831	-0.319188027311484	-0.239512119033701
430	AGO2	0.238436816591349	0.218511797177033	-0.019925019414316
431	AGO3	0.00984009501411465	-0.191514835014635	-0.20135493002875
432	AGO4	-0.118563512728374	-0.176060695390705	-0.057497182662331
433	AGPAT1	0.0593239343154714	0.112313605474301	0.0529896711588296
434	AGPAT2	0.0658321905280101	-0.0708621914004041	-0.136694381928414
435	AGPAT3	-0.549790732072205	-0.293267709845278	0.256523022226927
436	AGPAT4	-0.0681778785438922	0.11525326512623	0.183431143670122
437	AGPAT5	0.307183118826986	0.0997867355283849	-0.207396383298601
438	AGPAT6	0.595048929151122	0.685951719463296	0.0909027903121741
439	AGPAT9	-0.291654484054763	-0.355089052510344	-0.063434568455581
440	AGPS	-0.663750742293744	-0.839827635910588	-0.176076893616844
441	AGR2	0.174656044426325	0.21152505745448	0.036869013028155
442	AGR3	0.215658833771102	-0.195311611297346	-0.410970445068448
443	AGRN	0.110857612618982	0.0862884729064054	-0.0245691397125766
444	AGRP	0.158643192777215	-0.0714847021411703	-0.230127894918385
445	AGT	0.0552970990104593	-0.154670308836384	-0.209967407846843
446	AGTPBP1	0.231681318139812	0.287344797458637	0.055663479318825
447	AGTR1	0.172658442703104	0.27797244936471	0.105314006661606
448	AGTR2	0.299624390802492	-0.0522645871233269	-0.351888977925819
449	AGTRAP	-0.10149158422054	0.186544510569173	0.288036094789713
450	AGXT	0.151968747422325	-0.0977244607392599	-0.249693208161585
451	AGXT2	0.371798895762411	-0.12026731117755	-0.492066206939961
452	AHCTF1	-0.871658358455865	-0.891599324352961	-0.0199409658970959
453	AHCY	-0.646683340338889	-0.627421673750076	0.019261666588813
454	AHCYL1	-1.3321990992981	-1.64169802700696	-0.30949892770886
455	AHCYL2	-0.0526212708338805	-0.178692382669652	-0.126071111835772
456	AHDC1	0.148899993869462	0.0320973480111832	-0.116802645858279
457	AHI1	0.122455016007892	0.15939244763925	0.036937431631358
458	AHNAK	0.0527881858726885	0.205046034818093	0.152257848945405
459	AHNAK2	0.142797810889522	-0.200933248688999	-0.343731059578521
460	AHR	0.144646549841941	-0.0713857224822989	-0.21603227232424
461	AHRR	0.0568014294478338	0.325093620363502	0.268292190915668
462	AHSA1	-0.24278418569695	0.0554510237071624	0.298235209404112
463	AHSA2	0.289052273319905	0.158374611193666	-0.130677662126239
464	AHSG	0.139888913471788	0.145561588713249	0.00567267524146101
465	AHSP	0.361506813116166	-0.0706353202030813	-0.432142133319247
466	AICDA	-0.0787063256814479	0.117748874514866	0.196455200196314
467	AIDA	0.0477514423303087	0.0132014115742006	-0.0345500307561081
468	AIF1	0.335197843262473	0.192818503145309	-0.142379340117164
469	AIF1L	-0.0759736423743986	-0.150099869074956	-0.0741262267005574
470	AIFM1	-0.974703330366523	-0.964372760937872	0.010330569428651
471	AIFM2	-0.274398759322762	-0.397073163835745	-0.122674404512983
472	AIFM3	0.218750924801969	0.244771155379399	0.02602023057743
473	AIG1	0.311253666788099	0.275133202027554	-0.036120464760545
474	AIM1	0.175492172330399	0.0694828465759566	-0.106009325754442
475	AIM1L	-0.261637248732116	0.00531036250998773	0.266947611242104
476	AIM2	-0.0984089433677205	0.163433634244615	0.261842577612335
477	AIMP1	0.0844246976293604	0.114953086846318	0.0305283892169576
478	AIMP2	-0.265937108233368	-0.495446058427718	-0.22950895019435
479	AIP	0.115499070291801	0.0154674745966549	-0.100031595695146
480	AIPL1	0.283301613927855	0.0649827296548308	-0.218318884273024
481	AIRE	0.184339469962553	0.0544360099871227	-0.12990345997543
482	AJAP1	0.120844009468539	0.257233624646418	0.136389615177879
483	AJUBA	0.0539105588040075	0.0938351172325976	0.0399245584285901
484	AK1	0.14000474640503	0.0537269964723672	-0.0862777499326628
485	AK2	-0.000985263414750692	-0.208428134203447	-0.207442870788696
486	AK3	0.290964611469589	0.0304624157818851	-0.260502195687704
487	AK4	-0.0564230317684422	-0.150889128003853	-0.0944660962354108
488	AK5	-0.177223548053405	0.027881429529003	0.205104977582408
489	AK6	-1.16012916059233	-1.24068602942618	-0.0805568688338498
490	AK7	0.290630772312544	-0.084160316888199	-0.374791089200743
491	AK8	0.0596215858800904	-0.20392656973753	-0.26354815561762
492	AK9	-0.127641644440138	0.520925383773369	0.648567028213507
493	AKAP1	0.0249210540933599	0.0229112303987754	-0.0020098236945845
494	AKAP10	0.248901930564887	-0.0660199221323339	-0.314921852697221
495	AKAP11	-0.167782168618178	0.0942585600218213	0.262040728639999
496	AKAP12	-0.146508551454974	-0.197582591095107	-0.051074039640133
497	AKAP13	0.198020627835796	0.501377253328793	0.303356625492997
498	AKAP14	0.138695969692279	0.0893895544543024	-0.0493064152379766
499	AKAP17A	0.276860678420539	0.487017144465698	0.210156466045159
500	AKAP2	0.149532991286967	0.214196575610525	0.064663584323558
501	AKAP3	0.385051423609678	0.236643960106054	-0.148407463503624
502	AKAP4	0.281161677335203	0.18664963624253	-0.094512041092673
503	AKAP5	0.226177907091001	0.00858258531314371	-0.217595321777857
504	AKAP6	0.286853403873793	0.19226533967306	-0.094588064200733
505	AKAP7	0.119406558002133	0.0917980274994089	-0.0276085305027241
506	AKAP8	0.202684738394437	0.163319976959946	-0.039364761434491
507	AKAP8L	0.140911233832894	0.258194297905001	0.117283064072107
508	AKAP9	-0.206889421978072	0.284621381428498	0.49151080340657
509	AKIP1	0.00445634167986447	0.362704494532772	0.358248152852908
510	AKIRIN1	-0.681790078770241	-0.627560594841196	0.054229483929045
511	AKIRIN2	-1.37619831113142	-1.29385752275419	0.08234078837723
512	AKNA	0.0888431634294089	0.303430510157824	0.214587346728415
513	AKNAD1	-0.183021830137583	-0.208919748515493	-0.02589791837791
514	AKR1A1	0.0630449078797715	0.0983914482447825	0.035346540365011
515	AKR1B1	-0.0978015258150348	0.0957917174151847	0.19359324323022
516	AKR1B10	-0.0785816892254892	-0.0496354686076086	0.0289462206178806
517	AKR1B15	0.0683883002358611	0.00469759765970734	-0.0636907025761538
518	AKR1C1	-0.0189318477848278	0.0637394896408552	0.082671337425683
519	AKR1C2	0.144565899803204	0.23499235684179	0.090426457038586
520	AKR1C3	0.32411630244558	0.156528918566982	-0.167587383878598
521	AKR1C4	0.120419354419923	0.194328224591449	0.073908870171526
522	AKR1D1	-0.0148648067338188	-0.125562079717603	-0.110697272983784
523	AKR1E2	0.134824455751862	-0.147970000630161	-0.282794456382023
524	AKR7A2	0.0368839694391391	-0.142974389648383	-0.179858359087522
525	AKR7A3	0.271579815440727	0.0212143456770103	-0.250365469763717
526	AKT1	-1.92699775468081	-1.9663503707466	-0.03935261606579
527	AKT1S1	0.0159265085338365	-0.069445123301183	-0.0853716318350195
528	AKT2	-0.0773879868240935	-0.0782627245333457	-0.000874737709252213
529	AKT3	0.121429973056132	-0.0769451085963918	-0.198375081652524
530	AKTIP	0.180318379712716	0.00684990708275302	-0.173468472629963
531	ALAD	-0.0435984030393406	-0.037777020487467	0.0058213825518736
532	ALAS1	0.073859696571439	-0.00342556147994066	-0.0772852580513797
533	ALAS2	-0.122140466499155	-0.379205893283293	-0.257065426784138
534	ALB	0.0978819733297039	-0.0510232565325694	-0.148905229862273
535	ALCAM	0.337921591898857	0.165327836521205	-0.172593755377652
536	ALDH16A1	-0.206792821165947	0.00312278114624387	0.209915602312191
537	ALDH18A1	-0.260580480246785	0.000319089117434168	0.260899569364219
538	ALDH1A1	0.185270451089689	0.240982886682125	0.055712435592436
539	ALDH1A2	-0.0256243700904281	0.254462544215789	0.280086914306217
540	ALDH1A3	0.164703780890769	-0.0454968873900817	-0.210200668280851
541	ALDH1B1	0.321614216600511	0.0910986063321685	-0.230515610268342
542	ALDH1L1	0.386465181273978	0.25660518360151	-0.129859997672468
543	ALDH1L2	-0.116905627307888	-0.0664599348538285	0.0504456924540595
544	ALDH2	-0.0568530104493741	-0.0315126156568351	0.025340394792539
545	ALDH3A1	0.0293641813881688	-0.189242379055708	-0.218606560443877
546	ALDH3A2	0.00703888128626297	0.0747333799882571	0.0676944987019941
547	ALDH3B1	-0.2406118786242	0.0712793939590926	0.311891272583293
548	ALDH3B2	0.0760657424836465	0.00398631318991227	-0.0720794292937342
549	ALDH4A1	0.0380167315582681	-0.490906075427437	-0.528922806985705
550	ALDH5A1	0.324885174437549	-0.177275824944298	-0.502160999381847
551	ALDH6A1	0.0198240981016325	-0.0102013156051938	-0.0300254137068263
552	ALDH7A1	0.268938050297649	0.0630527413924477	-0.205885308905201
553	ALDH8A1	0.161042435175293	-0.000363203474239904	-0.161405638649533
554	ALDH9A1	-0.104988601960277	-0.05360149521364	0.051387106746637
555	ALDOA	-1.27799310474815	-1.32821952424218	-0.0502264194940298
556	ALDOB	-0.0764638309751945	-0.00168078675096417	0.0747830442242303
557	ALDOC	-0.101144883861684	-0.173638272837451	-0.072493388975767
558	ALG1	-1.00386828732015	-1.44308769073546	-0.43921940341531
559	ALG10	0.0401884185829675	0.129367564051462	0.0891791454684945
560	ALG10B	-0.670126164709747	-0.699151048951958	-0.0290248842422111
561	ALG11	-0.862412439474644	-0.534578294254759	0.327834145219885
562	ALG12	-0.541599001674068	-0.5311009000122	0.010498101661868
563	ALG13	-1.30884449254284	-1.51995319400361	-0.21110870146077
564	ALG14	-0.779778542911493	-0.931025680159122	-0.151247137247629
565	ALG1L	-0.305447562501068	-0.328071228385045	-0.022623665883977
566	ALG1L2	-0.699429265536598	-0.717257745791676	-0.017828480255078
567	ALG2	-1.60734126184197	-1.31271693821751	0.29462432362446
568	ALG3	-0.0854130972229378	-0.838900940295036	-0.753487843072098
569	ALG5	-0.725388148335969	-0.759321544672717	-0.033933396336748
570	ALG6	-0.726247413427483	-0.602436308682096	0.123811104745387
571	ALG8	-0.629953883691507	-0.815493747210626	-0.185539863519119
572	ALG9	-0.328369559265083	-0.223017690979633	0.10535186828545
573	ALK	0.141764681505473	0.258194237666973	0.1164295561615
574	ALKBH1	0.16616074530735	-0.018924724372303	-0.185085469679653
575	ALKBH2	0.254889163813315	-0.0614109220701226	-0.316300085883438
576	ALKBH3	0.246877080849785	0.131335328262377	-0.115541752587408
577	ALKBH4	0.157710900800387	0.0771435616442502	-0.0805673391561368
578	ALKBH5	-0.184229095265563	-0.322395673109253	-0.13816657784369
579	ALKBH6	-0.245003302365459	-0.0995192184830535	0.145484083882405
580	ALKBH7	0.0450203337489339	0.0303866487046853	-0.0146336850442486
581	ALKBH8	0.0660104578032736	-0.624627414534371	-0.690637872337645
582	ALLC	-0.0885749379222797	-0.102219261077893	-0.0136443231556133
583	ALMS1	0.153605834769379	0.0182375475934698	-0.135368287175909
584	ALOX12	0.122520498738559	0.0884177041641896	-0.0341027945743694
585	ALOX12B	0.0636868941933202	-0.107910637575738	-0.171597531769058
586	ALOX15	-0.0780588297441281	-0.0452317359059033	0.0328270938382248
587	ALOX15B	-0.251798359259854	-0.0937120957722234	0.158086263487631
588	ALOX5	0.226485517503484	-0.165224790005955	-0.391710307509439
589	ALOX5AP	0.125383402955162	0.368351474038831	0.242968071083669
590	ALOXE3	0.1235963121115	0.0680092151139911	-0.0555870969975089
591	ALPI	0.253865802104338	-0.231761340528406	-0.485627142632744
592	ALPK1	0.117543105384316	0.0943813495295663	-0.0231617558547497
593	ALPK2	0.263197123064302	0.165278806990226	-0.097918316074076
594	ALPK3	-0.112026512381654	0.16893040261726	0.280956914998914
595	ALPL	0.0465301271718315	-0.000458326834780309	-0.0469884540066118
596	ALPP	0.193096842946399	0.339446719098787	0.146349876152388
597	ALPPL2	0.291071681440522	0.26588221669016	-0.025189464750362
598	ALS2	0.134396321483098	-0.0308644451206779	-0.165260766603776
599	ALS2CL	-0.0750108603275083	0.0128121211375427	0.087822981465051
600	ALS2CR11	0.291664436021671	0.270581746908417	-0.021082689113254
601	ALS2CR12	-0.00808777445862552	0.20325233943573	0.211340113894356
602	ALX1	-0.215484491214545	0.104305429350072	0.319789920564617
603	ALX3	-0.0923915457175251	-0.165550359431905	-0.0731588137143799
604	ALX4	-0.170547009919335	0.0710819383726359	0.241628948291971
605	ALYREF	-1.21427693454413	-0.770810993708825	0.443465940835305
606	AMACR	0.382708885398501	0.0890318157647805	-0.293677069633721
607	AMBN	0.171156514091058	0.288391217921361	0.117234703830303
608	AMBP	0.164155628694461	0.0647714487631628	-0.0993841799312982
609	AMBRA1	0.0132803012690166	0.0418672795979814	0.0285869783289648
610	AMD1	-0.780869753243004	-0.627012658757216	0.153857094485788
611	AMDHD1	0.0452505998522421	-0.0510247656623881	-0.0962753655146302
612	AMDHD2	-0.0437933621965353	0.112213195966062	0.156006558162597
613	AMELX	0.0637172613729142	0.311624658170137	0.247907396797223
614	AMELY	0.526327932690065	0.237607014728543	-0.288720917961522
615	AMER1	0.233240195542479	-0.270060073466968	-0.503300269009447
616	AMER2	0.176740399512291	-0.0328471272126002	-0.209587526724891
617	AMER3	0.0426487144360047	0.372402518912617	0.329753804476612
618	AMFR	-0.139548147696349	-0.169370038315374	-0.029821890619025
619	AMH	0.000978246972162311	0.105190770019133	0.104212523046971
620	AMHR2	0.0618164946344815	0.301537072875731	0.23972057824125
621	AMICA1	0.40244436900484	0.0349232014188341	-0.367521167586006
622	AMIGO1	-0.147832117128089	-0.10361195504237	0.044220162085719
623	AMIGO2	-0.123303284380823	0.105626523407115	0.228929807787938
624	AMIGO3	0.0682480732806177	-0.041313918393768	-0.109561991674386
625	AMMECR1	0.0277816159945647	0.189670762169274	0.161889146174709
626	AMMECR1L	-0.0795073087349307	-0.0801434826823346	-0.000636173947403895
627	AMN	0.289059557646008	-0.0354084553246519	-0.32446801297066
628	AMN1	-0.0482013800254315	-0.00741153294040897	0.0407898470850225
629	AMOT	0.026247100118543	-0.0963889348232693	-0.122636034941812
630	AMOTL1	-0.0371500691144942	-0.171188903370339	-0.134038834255845
631	AMOTL2	0.385738018366972	0.157051052292395	-0.228686966074577
632	AMPD1	-0.225855425544675	-0.13033537253957	0.095520053005105
633	AMPD2	-0.0305874654709632	-0.0684729942031359	-0.0378855287321727
634	AMPD3	-0.00579993180922556	-0.0783101898864738	-0.0725102580772482
635	AMPH	-0.0124507367993204	-0.337826367451462	-0.325375630652142
636	AMT	0.0885502045615429	0.132196745322942	0.0436465407613991
637	AMTN	-0.111022933551781	-0.0397759940341962	0.0712469395175848
638	AMY1A	-0.0686393542749884	0.0231672100407111	0.0918065643156995
639	AMY1B	-0.0407078845524256	-0.125789085412627	-0.0850812008602014
640	AMY1C	-0.100331966215234	-0.596715914409511	-0.496383948194277
641	AMY2A	0.060696847135615	-0.390903005902339	-0.451599853037954
642	AMY2B	-0.153226810024677	0.0908983796972344	0.244125189721911
643	AMZ1	-0.167925935884092	0.021111831425128	0.18903776730922
644	AMZ2	-0.0298763567495821	0.151564657313248	0.18144101406283
645	ANAPC1	-2.07362014198706	-1.71211478919739	0.36150535278967
646	ANAPC10	-0.743709626249995	-0.631832215512498	0.111877410737497
647	ANAPC11	-2.1673378135256	-1.63728576745411	0.53005204607149
648	ANAPC13	-0.814751757499559	-0.462667837777002	0.352083919722557
649	ANAPC15	-0.783334225782746	-0.884682222683235	-0.101347996900489
650	ANAPC16	0.0903964264520112	0.153867928015777	0.0634715015637658
651	ANAPC2	-1.42004022237333	-1.64616101871886	-0.22612079634553
652	ANAPC4	-0.570835761228928	-0.509046301810511	0.061789459418417
653	ANAPC5	-0.916987709775112	-1.03149471768427	-0.114507007909158
654	ANAPC7	-0.329204860380847	0.0587306946298108	0.387935555010658
655	ANG	0.171968097192579	0.151657979461146	-0.020310117731433
656	ANGEL1	0.109670875764856	-0.140460249765218	-0.250131125530074
657	ANGEL2	-0.182534635376272	0.22354354098904	0.406078176365312
658	ANGPT1	0.31005032184693	0.00837047370229393	-0.301679848144636
659	ANGPT2	0.260418342593643	-0.0319558851100288	-0.292374227703672
660	ANGPT4	0.272673136027901	0.450115731444259	0.177442595416358
661	ANGPTL1	0.0792533280793912	0.288756851657504	0.209503523578113
662	ANGPTL2	0.257400410206285	-0.229084842716599	-0.486485252922884
663	ANGPTL3	0.185689707763107	0.0850092396090866	-0.10068046815402
664	ANGPTL4	0.190706505806885	0.273129514057496	0.082423008250611
665	ANGPTL5	0.0553791559853432	-0.138609563506015	-0.193988719491358
666	ANGPTL6	0.156495557353532	0.262497253741017	0.106001696387485
667	ANGPTL7	0.451601488255817	0.164311685300077	-0.28728980295574
668	ANHX	0.24806492151889	-0.434544896431295	-0.682609817950185
669	ANK1	0.240240633386781	0.112305551477432	-0.127935081909349
670	ANK2	0.0826735933786589	0.127965622329395	0.0452920289507361
671	ANK3	-0.360639330279499	-0.276306444077538	0.084332886201961
672	ANKAR	-0.203478309678683	0.279631591092657	0.48310990077134
673	ANKDD1A	0.108666227268908	-0.118096296353752	-0.22676252362266
674	ANKDD1B	0.169319259807095	0.279947228127475	0.11062796832038
675	ANKEF1	-0.0272769874940588	-0.214874033720646	-0.187597046226587
676	ANKFN1	-0.276194422123851	0.232904296788802	0.509098718912653
677	ANKFY1	0.522503710612622	-0.062076155517599	-0.584579866130221
678	ANKH	0.167784767725443	0.185456768681345	0.017672000955902
679	ANKHD1	0.111615654264539	-0.0975654245846078	-0.209181078849147
680	ANKHD1-EIF4EBP3	0.133860078925456	-0.0343979570461279	-0.168258035971584
681	ANKIB1	0.137980645166011	-0.0126275366408205	-0.150608181806831
682	ANKK1	0.0703048260467463	0.0618278085656978	-0.0084770174810485
683	ANKLE1	0.109364254662138	0.152409351695033	0.043045097032895
684	ANKLE2	-1.28095455967304	-1.13524161063093	0.14571294904211
685	ANKMY1	-0.328381561087298	0.179030709084139	0.507412270171437
686	ANKMY2	0.119292792765579	-0.12617382347534	-0.245466616240919
687	ANKRA2	0.390065443043393	0.146412390560692	-0.243653052482701
688	ANKRD1	0.00456461795966123	-0.188172056668278	-0.192736674627939
689	ANKRD10	0.33535780729561	-0.0384628457840299	-0.37382065307964
690	ANKRD11	0.0572867805385924	-0.0952237242218171	-0.15251050476041
691	ANKRD12	0.247738962815685	0.322313489536799	0.074574526721114
692	ANKRD13A	0.0610754786987135	-0.160847463464284	-0.221922942162997
693	ANKRD13B	-0.167908672865468	-0.0231893201019626	0.144719352763505
694	ANKRD13C	0.0791964291439691	0.00373817988051439	-0.0754582492634547
695	ANKRD13D	-0.15374013694754	-0.143166813770922	0.010573323176618
696	ANKRD16	0.240258509009757	0.301005312223356	0.060746803213599
697	ANKRD17	-0.323332413075689	-0.245353150752601	0.077979262323088
698	ANKRD18A	0.27329782007712	0.0583815681490912	-0.214916251928029
699	ANKRD18B	0.233440322010809	0.223778800592674	-0.00966152141813501
700	ANKRD2	-0.606877907371811	-0.766602492108924	-0.159724584737113
701	ANKRD20A1	-0.984336273233658	-0.993433927176983	-0.00909765394332496
702	ANKRD20A2	-0.46822393905907	-0.500942561532432	-0.032718622473362
703	ANKRD20A3	-0.785634323132844	-0.962583124466485	-0.176948801333641
704	ANKRD20A4	-0.246445154781034	-0.63054865374019	-0.384103498959156
705	ANKRD22	-0.0789860493470275	-0.0972680770104528	-0.0182820276634253
706	ANKRD23	-0.0608127298682432	-0.409070392206915	-0.348257662338672
707	ANKRD24	0.0509996213997478	-0.19444811038735	-0.245447731787098
708	ANKRD26	0.103214093802673	0.308823293450103	0.20560919964743
709	ANKRD27	-0.176427479489185	0.209005900568849	0.385433380058034
710	ANKRD28	0.0494368879864879	0.0687843630241141	0.0193474750376262
711	ANKRD30A	0.113868509723411	-0.0664742086600965	-0.180342718383508
712	ANKRD30B	0.333777909875014	0.193104989270296	-0.140672920604718
713	ANKRD31	-0.0565812093301932	-0.0517621967078328	0.0048190126223604
714	ANKRD32	-0.0389398031054093	-0.198866640880302	-0.159926837774893
715	ANKRD33	-0.0370026234425251	0.223243938845349	0.260246562287874
716	ANKRD33B	0.295834321925969	0.186038179299485	-0.109796142626484
717	ANKRD34A	-0.19788845191547	0.0145949343881628	0.212483386303633
718	ANKRD34B	-0.392837990289019	-0.0717493588804707	0.321088631408548
719	ANKRD34C	0.356324779316757	0.0263983538985829	-0.329926425418174
720	ANKRD35	-0.122146016030118	0.472060173298025	0.594206189328143
721	ANKRD36	-0.389143067770314	-0.137037009783642	0.252106057986672
722	ANKRD36B	-0.224622361614236	-0.367626509183749	-0.143004147569513
723	ANKRD37	0.0474315189604577	0.0520278983699086	0.0045963794094509
724	ANKRD39	0.251450831994812	0.0254538591026382	-0.225996972892174
725	ANKRD40	-0.216489503586428	-0.0146134236528291	0.201876079933599
726	ANKRD42	0.148692649842759	-0.0362716763391233	-0.184964326181882
727	ANKRD44	0.222717170257389	0.139885011922283	-0.082832158335106
728	ANKRD45	0.249120385567061	0.20058378129582	-0.048536604271241
729	ANKRD46	0.231351228678572	0.0019708869271195	-0.229380341751452
730	ANKRD49	-1.87351533579755	-1.30545478005679	0.56806055574076
731	ANKRD50	0.337554442181015	0.146376949925627	-0.191177492255388
732	ANKRD52	-0.252694142649535	0.215612462621717	0.468306605271252
733	ANKRD53	0.252701365720517	-0.0770488736807857	-0.329750239401303
734	ANKRD54	0.0677146854090716	-0.112412172885276	-0.180126858294348
735	ANKRD55	-0.148567634120843	0.051183060876096	0.199750694996939
736	ANKRD6	0.289141037102524	0.16882737815395	-0.120313658948574
737	ANKRD60	0.257254050444761	0.0140665606981724	-0.243187489746589
738	ANKRD61	0.00598642587244957	0.329209655786747	0.323223229914297
739	ANKRD62	0.532368926522222	0.176873884673676	-0.355495041848546
740	ANKRD63	0.141282997698157	0.23444023375466	0.093157236056503
741	ANKRD65	0.200102649978417	0.110419479650585	-0.089683170327832
742	ANKRD66	0.0525492664629821	0.103224521892919	0.0506752554299369
743	ANKRD7	-0.0161897784394244	0.0676967897257219	0.0838865681651463
744	ANKRD9	0.273114144355489	0.225857930999455	-0.047256213356034
745	ANKS1A	0.0328081119758319	0.0138339349637669	-0.018974177012065
746	ANKS1B	0.292630139973253	0.0568982579403164	-0.235731882032937
747	ANKS3	0.272675724725196	0.389679032185953	0.117003307460757
748	ANKS4B	-0.00967958872185215	0.287534495165074	0.297214083886926
749	ANKS6	-0.140200105138499	0.239172406015156	0.379372511153655
750	ANKUB1	-0.0609148721783297	0.156029321917986	0.216944194096316
751	ANKZF1	0.363654162801456	-0.144375867237745	-0.508030030039201
752	ANLN	-0.327118569245712	-0.060370652199903	0.266747917045809
753	ANO1	0.094020339993274	0.227215715246181	0.133195375252907
754	ANO10	-0.115530842823208	0.172058257309763	0.287589100132971
755	ANO2	-0.0877982924225548	0.0959234138329673	0.183721706255522
756	ANO3	-0.0490343450775963	-0.0706988753865995	-0.0216645303090032
757	ANO4	-0.200392431832151	-0.140894643951406	0.059497787880745
758	ANO5	-0.218736752427082	0.119599907971293	0.338336660398375
759	ANO6	0.189875891661272	0.0808041136544599	-0.109071778006812
760	ANO7	-0.259744411309882	-0.000798852066210776	0.258945559243671
761	ANO8	0.381829976460332	0.188061277469772	-0.19376869899056
762	ANO9	0.0958907764368631	0.399695119623532	0.303804343186669
763	ANOS1	0.177818506950189	-0.065842054451311	-0.2436605614015
764	ANP32A	-0.360537794601362	-0.28247236847522	0.078065426126142
765	ANP32B	0.126793164104474	-0.21119953246397	-0.337992696568444
766	ANP32C	0.193904315354588	-0.0299238280251841	-0.223828143379772
767	ANP32D	0.194065035967726	0.0625673135579053	-0.131497722409821
768	ANP32E	0.00964839381072097	-0.198171022863926	-0.207819416674647
769	ANPEP	0.404245224624242	0.137160818490349	-0.267084406133893
770	ANTXR1	-0.0601834629844936	0.121350246315669	0.181533709300163
771	ANTXR2	-0.298311147511424	-0.0259810905119562	0.272330056999468
772	ANTXRL	-0.47145342580989	-0.0756201007829996	0.39583332502689
773	ANXA1	0.125798094868603	0.019552409701262	-0.106245685167341
774	ANXA10	0.0124945262013419	0.456945504625084	0.444450978423742
775	ANXA11	-0.0679833563402158	0.0737272551644785	0.141710611504694
776	ANXA13	-0.2696114327768	-0.735546681183285	-0.465935248406485
777	ANXA2	-0.207274332439652	0.126274092868723	0.333548425308375
778	ANXA2R	0.338948049233042	0.415849889543337	0.076901840310295
779	ANXA3	0.0700064270666315	0.66618425222097	0.596177825154338
780	ANXA4	0.101498074483553	0.0794921400696732	-0.0220059344138798
781	ANXA5	-0.234687990132153	-0.27509404622396	-0.040406056091807
782	ANXA6	0.292225938920738	0.0467528792552694	-0.245473059665469
783	ANXA7	-0.498980353787949	-0.358673844470014	0.140306509317935
784	ANXA8	-0.340194084225447	-0.50511641651368	-0.164922332288233
785	ANXA8L1	-0.377697383894014	-0.0687913147622462	0.308906069131768
786	ANXA9	-0.0355307104363767	-0.219712191172958	-0.184181480736581
787	AOAH	-0.512660468890902	-0.0411096241885092	0.471550844702393
788	AOC1	0.0913076883542755	-0.104871863412802	-0.196179551767077
789	AOC2	-0.12492960649446	0.0609820065806084	0.185911613075068
790	AOC3	-0.0184582657430346	-0.14087923462119	-0.122420968878155
791	AOX1	-0.662394407012599	-0.508474030161836	0.153920376850763
792	AP1AR	0.305265813896505	0.334865747778044	0.029599933881539
793	AP1B1	0.501183403565316	-0.143991874217486	-0.645175277782802
794	AP1G1	-0.404498944684178	-0.322796219498934	0.081702725185244
795	AP1G2	0.0385362253096436	0.182227575550889	0.143691350241245
796	AP1M1	-0.443973611300967	-0.321911248913446	0.122062362387521
797	AP1M2	0.409916564424666	0.337044537510903	-0.072872026913763
798	AP1S1	-0.274214762226731	0.0329504801987577	0.307165242425489
799	AP1S2	-0.03684904980143	0.238688630378411	0.275537680179841
800	AP1S3	-0.0192572491119114	0.178854550019948	0.198111799131859
801	AP2A1	-0.41419345031189	-0.530372248815113	-0.116178798503223
802	AP2A2	0.0384568749033316	0.249604090776652	0.21114721587332
803	AP2B1	-0.551328674550873	-0.59073825303052	-0.039409578479647
804	AP2M1	-0.886294532235221	-1.40953387704132	-0.523239344806099
805	AP2S1	-1.73858971815447	-1.76683344863765	-0.02824373048318
806	AP3B1	-0.0158026556090872	-0.042124466857405	-0.0263218112483178
807	AP3B2	-0.0291294583860374	0.299001993729846	0.328131452115883
808	AP3D1	-0.0860818243743756	-0.242668241291044	-0.156586416916668
809	AP3M1	-0.0294236889275803	0.0545997360029751	0.0840234249305554
810	AP3M2	0.0488293479380131	0.260893320180423	0.21206397224241
811	AP3S1	-0.0253521245918611	-0.043030299856525	-0.0176781752646639
812	AP3S2	0.0167852294637096	-0.356217649590578	-0.373002879054288
813	AP4B1	-0.238774723890509	-0.0744976445109014	0.164277079379608
814	AP4E1	0.0803954522224756	0.236232733037646	0.15583728081517
815	AP4M1	-0.239682581307747	-0.204587142316905	0.035095438990842
816	AP4S1	0.0107512687667974	0.0541981807790372	0.0434469120122398
817	AP5B1	-0.38178905165824	-0.0917504561613994	0.290038595496841
818	AP5M1	0.32146108075641	0.335062561061845	0.013601480305435
819	AP5S1	0.197077873508039	0.283374222206355	0.086296348698316
820	AP5Z1	-6.88647582064439e-05	-0.233689117009425	-0.233620252251219
821	APAF1	0.121786367407363	0.125709391365217	0.003923023957854
822	APBA1	0.298988221336737	0.0972390247734635	-0.201749196563274
823	APBA2	0.324816113119856	0.27247501779092	-0.052341095328936
824	APBA3	0.0532494996009203	0.0907724625881854	0.0375229629872651
825	APBB1	0.434917452314203	-0.422388155629938	-0.857305607944141
826	APBB1IP	0.0939796861299079	0.179977405464602	0.0859977193346941
827	APBB2	-0.154466564355439	0.0343209953149893	0.188787559670428
828	APBB3	0.308846366125433	-0.0145795792138271	-0.32342594533926
829	APC	-0.163470458341004	0.357859232989799	0.521329691330803
830	APC2	-0.001372854113453	0.069097790393805	0.070470644507258
831	APCDD1	0.256342341330792	0.314977600837124	0.058635259506332
832	APCDD1L	-0.221953532526892	0.284367430783556	0.506320963310448
833	APCS	0.0850211300170806	0.169235044549034	0.0842139145319534
834	APEH	-0.0648236913766754	-0.194130367984012	-0.129306676607337
835	APELA	0.254881075187467	0.254131206503012	-0.00074986868445498
836	APEX1	0.390345312348462	0.0741547239172379	-0.316190588431224
837	APEX2	0.0900111481395327	0.289440584695019	0.199429436555486
838	APH1A	0.151954834336086	-0.0101830000764402	-0.162137834412526
839	APH1B	0.0736200002082836	0.289172808696468	0.215552808488184
840	API5	0.478249960470239	0.138349802800156	-0.339900157670083
841	APIP	-0.0695763198260418	0.489175467185548	0.55875178701159
842	APITD1	0.0696195831006802	-0.170928042779315	-0.240547625879995
843	APITD1-CORT	0.136352538627467	-0.0258769394594118	-0.162229478086879
844	APLF	-0.200103021134845	-0.115038850361982	0.085064170772863
845	APLN	0.316257987517455	0.0623809752453633	-0.253877012272092
846	APLNR	-0.0650670249801533	0.0367076614661772	0.101774686446331
847	APLP1	-0.194346089324079	0.172272967699114	0.366619057023193
848	APLP2	0.388152114798351	0.18658155910724	-0.201570555691111
849	APMAP	0.314571773765617	0.209163141859537	-0.10540863190608
850	APOA1	-0.149694762497792	-0.189832996835927	-0.040138234338135
851	APOA1BP	-0.12588391054145	0.228183137426691	0.354067047968141
852	APOA2	0.0480197490793156	0.194534039446796	0.14651429036748
853	APOA4	0.206469277193041	0.0906556853533509	-0.11581359183969
854	APOA5	0.191259814900848	0.14779940715114	-0.043460407749708
855	APOB	-0.00282871646204397	-0.0341916313456925	-0.0313629148836485
856	APOBEC1	-0.0453814946533085	-0.126464989435195	-0.0810834947818865
857	APOBEC2	0.38703417519058	-0.372525409935251	-0.759559585125831
858	APOBEC3A	0.1657974145517	0.313141714098759	0.147344299547059
859	APOBEC3B	0.185437339040574	0.227788909917303	0.042351570876729
860	APOBEC3C	0.347269715989925	0.0485195248309551	-0.29875019115897
861	APOBEC3D	0.0723805521675382	0.0351771983653891	-0.0372033538021491
862	APOBEC3F	0.10069880656219	0.185994639045135	0.085295832482945
863	APOBEC3G	0.308485399838456	0.0310282351989138	-0.277457164639542
864	APOBEC3H	0.111700077689071	0.379229671918944	0.267529594229873
865	APOBEC4	0.0961697214305117	-0.187283928072785	-0.283453649503297
866	APOBR	0.473237978474873	0.312700967912667	-0.160537010562206
867	APOC1	0.185404796924524	0.0796538457185862	-0.105750951205938
868	APOC2	-0.0911372611874666	0.11547399786998	0.206611259057447
869	APOC3	0.191840773189893	0.276695668985905	0.084854895796012
870	APOC4	-0.0239077429200322	0.00061600164909803	0.0245237445691302
871	APOD	0.323370240408617	0.388897866896001	0.065527626487384
872	APOE	0.0432144938594915	0.228694545800541	0.185480051941049
873	APOF	0.01742695081025	-0.0271760916929972	-0.0446030425032472
874	APOH	-0.0176108895461916	-0.378259964650121	-0.360649075103929
875	APOL1	0.113537232680741	0.248338033898451	0.13480080121771
876	APOL2	0.689395242670334	0.584359244580198	-0.105035998090136
877	APOL3	0.311518006619043	0.271995873956963	-0.03952213266208
878	APOL4	0.435901592733219	0.352913345609786	-0.082988247123433
879	APOL5	0.0926573649237847	0.181293773174981	0.0886364082511963
880	APOL6	0.0510764641526349	0.215733563076979	0.164657098924344
881	APOLD1	0.0506365133419809	-0.180479658761803	-0.231116172103784
882	APOM	0.104338807165448	0.299142736683538	0.19480392951809
883	APOO	0.296583122455939	-0.144957740675416	-0.441540863131355
884	APOOL	0.146663932655183	0.23756077995854	0.090896847303357
885	APOPT1	0.0268203271504125	-0.210472902430353	-0.237293229580765
886	APP	-0.133895227695839	0.151279617489352	0.285174845185191
887	APPBP2	0.175353229407554	0.420153901589313	0.244800672181759
888	APPL1	0.208874991184375	-0.0213207939050568	-0.230195785089432
889	APPL2	-0.129549700617888	0.221872338057486	0.351422038675374
890	APRT	-0.0530250819352598	-0.187642574137157	-0.134617492201897
891	APTX	-0.0941140350098124	0.228792387822414	0.322906422832226
892	AQP1	-0.238880508634062	-0.00692689599925445	0.231953612634808
893	AQP10	0.0921604263551908	0.00787463724840209	-0.0842857891067887
894	AQP11	-0.174222489923352	0.0227500893997075	0.196972579323059
895	AQP12A	-0.254393926418184	-0.363664694084161	-0.109270767665977
896	AQP12B	0.133081239552443	-0.150979488327655	-0.284060727880098
897	AQP2	0.120714984405485	-0.162046992982565	-0.28276197738805
898	AQP3	0.00904524116505068	-0.0306533204171522	-0.0396985615822029
899	AQP4	-0.00902242348843885	0.461518001132913	0.470540424621352
900	AQP5	-0.390943109020062	-0.400907692693767	-0.00996458367370501
901	AQP6	-0.465405899428337	-0.418173753951547	0.04723214547679
902	AQP7	-0.926997399815711	-0.485402783999778	0.441594615815933
903	AQP8	0.218349368935795	0.174121870325813	-0.044227498609982
904	AQP9	0.205160190958694	0.129163081546499	-0.075997109412195
905	AQR	-1.09264154028704	-0.653654854671849	0.438986685615191
906	AR	0.0933942163837485	-0.108696763130685	-0.202090979514433
907	ARAF	0.258813079635918	0.0286384696511891	-0.230174609984729
908	ARAP1	0.258532542128993	0.158765407669607	-0.099767134459386
909	ARAP2	0.0641444606226277	0.276778889480739	0.212634428858111
910	ARAP3	0.312236383008631	0.236194545049768	-0.076041837958863
911	ARC	-0.105432222385479	-0.057323636930906	0.048108585454573
912	ARCN1	-1.24037865646297	-0.999243329446243	0.241135327016727
913	AREG	0.00338526139760076	-0.0694304424331353	-0.0728157038307361
914	AREL1	0.0125237626442432	-0.0696409112006562	-0.0821646738448994
915	ARF1	-1.47801055101568	-1.50672779721058	-0.0287172461948999
916	ARF3	-0.0471951784735685	-0.216292492885718	-0.16909731441215
917	ARF4	-0.602325216401363	-0.572473484596198	0.0298517318051651
918	ARF5	0.118685207784368	0.252366341183445	0.133681133399077
919	ARF6	0.0368649655660258	-0.118299755096957	-0.155164720662983
920	ARFGAP1	-0.126831152087705	-0.389591157922606	-0.262760005834901
921	ARFGAP2	-0.0186868443563101	0.102965752037172	0.121652596393482
922	ARFGAP3	0.195645770929052	0.268280299414041	0.072634528484989
923	ARFGEF1	0.0376285495829299	0.0949448163565182	0.0573162667735883
924	ARFGEF2	-0.145353173642067	-0.000761146475810381	0.144592027166257
925	ARFGEF3	0.250315136046817	0.153427542776459	-0.096887593270358
926	ARFIP1	0.233069252543741	0.239628602771759	0.00655935022801798
927	ARFIP2	0.0497225797442393	-0.191140508832263	-0.240863088576502
928	ARFRP1	-1.02958085293807	-0.658357392177997	0.371223460760073
929	ARG1	0.15347832317531	0.281500524203984	0.128022201028674
930	ARG2	-0.213733804205312	0.263661811446739	0.477395615652051
931	ARGFX	0.0149011571018459	0.232044086806186	0.21714292970434
932	ARGLU1	-1.39074331299787	-1.32397597621458	0.0667673367832899
933	ARHGAP1	-0.191435152299267	0.0478851911442884	0.239320343443555
934	ARHGAP10	0.0313453378686849	0.317543419050136	0.286198081181451
935	ARHGAP11A	0.0790827184000822	-0.23368951130484	-0.312772229704922
936	ARHGAP11B	0.188599895270033	-0.0731660379088965	-0.261765933178929
937	ARHGAP12	0.313143820769997	0.257372353121748	-0.055771467648249
938	ARHGAP15	-0.120164180665446	0.0787385459807121	0.198902726646158
939	ARHGAP17	0.346430752783608	0.340861114647758	-0.00556963813585004
940	ARHGAP18	0.381132589846131	0.0835798688059376	-0.297552721040193
941	ARHGAP19	-0.235225513658767	-0.0251355554300644	0.210089958228703
942	ARHGAP20	0.33349901216738	0.186370348995245	-0.147128663172135
943	ARHGAP21	0.128078775266448	0.395058494833916	0.266979719567468
944	ARHGAP22	-0.119861931838387	-0.533316139696293	-0.413454207857906
945	ARHGAP23	0.0457417860848146	-0.390241697194228	-0.435983483279043
946	ARHGAP24	-0.00135780181856859	-0.33539919940462	-0.334041397586051
947	ARHGAP25	0.217440799405242	-0.0601051000021677	-0.27754589940741
948	ARHGAP26	0.0542862985761203	-0.150133026062672	-0.204419324638792
949	ARHGAP27	-0.403470821127846	-0.41118627628115	-0.00771545515330402
950	ARHGAP28	0.0769031576895809	0.0445192102653895	-0.0323839474241914
951	ARHGAP29	-0.238965689108572	-0.308832788484985	-0.069867099376413
952	ARHGAP30	-0.0127961634916907	-0.0710990459380156	-0.0583028824463249
953	ARHGAP31	0.295076844597304	-0.0899748700709284	-0.385051714668232
954	ARHGAP32	0.0513365418690718	0.0627038351118745	0.0113672932428027
955	ARHGAP33	-0.346090610302136	0.0227641054371872	0.368854715739323
956	ARHGAP35	0.0660121456017232	-0.0599648666218902	-0.125977012223613
957	ARHGAP36	0.248327106473002	0.267922274147789	0.019595167674787
958	ARHGAP4	0.181368058100638	-0.115520181672227	-0.296888239772865
959	ARHGAP40	0.393077353659906	0.023158040035882	-0.369919313624024
960	ARHGAP42	0.0156357718821689	-0.0145671681178318	-0.0302029400000007
961	ARHGAP44	0.141581696560759	-0.0804187964795089	-0.222000493040268
962	ARHGAP5	-0.0153103727350368	-0.0818676566305243	-0.0665572838954875
963	ARHGAP6	-0.00834170538008538	0.314877664008052	0.323219369388137
964	ARHGAP8	0.155393952555107	0.448354100373892	0.292960147818785
965	ARHGAP9	-0.130907802873131	-0.207215801038166	-0.076307998165035
966	ARHGDIA	-0.193922359008505	-0.0252680759080711	0.168654283100434
967	ARHGDIB	0.109504665271761	-0.197516168547081	-0.307020833818842
968	ARHGDIG	0.177534609459061	0.110267403550402	-0.067267205908659
969	ARHGEF1	-0.272640771945897	-0.187289575463233	0.085351196482664
970	ARHGEF10	0.208746983056282	0.224122747869927	0.015375764813645
971	ARHGEF10L	0.0330072156287469	-0.00452122451297332	-0.0375284401417202
972	ARHGEF11	0.02024022158951	-0.17013849741847	-0.19037871900798
973	ARHGEF12	0.307366070286559	0.0213952545895378	-0.285970815697021
974	ARHGEF15	0.235539529022929	0.13451902370023	-0.101020505322699
975	ARHGEF16	-0.0755282946624745	-0.303838921811057	-0.228310627148582
976	ARHGEF17	-0.159897808215888	0.370580383046966	0.530478191262854
977	ARHGEF18	0.0158649661405409	0.281151102636724	0.265286136496183
978	ARHGEF19	0.245872760788419	-0.0844494241640615	-0.330322184952481
979	ARHGEF2	0.179196155594	0.413629637723546	0.234433482129546
980	ARHGEF25	0.0787298789467292	-0.080332982822003	-0.159062861768732
981	ARHGEF26	-0.155163226692656	0.259678109724511	0.414841336417167
982	ARHGEF28	-0.16853743275455	-0.27866019518462	-0.11012276243007
983	ARHGEF3	0.145689584331025	0.0737651936663053	-0.0719243906647197
984	ARHGEF33	-0.0944196726418756	-0.275422746566903	-0.181003073925027
985	ARHGEF35	-0.265399788964329	-0.25213470737048	0.013265081593849
986	ARHGEF37	0.0567261229894835	0.0111238074890033	-0.0456023155004802
987	ARHGEF38	-0.115599423420291	-0.115939437584625	-0.00034001416433399
988	ARHGEF39	0.268321321354108	0.298639384925289	0.030318063571181
989	ARHGEF4	0.139293450804699	-0.0313482734490141	-0.170641724253713
990	ARHGEF40	-0.148532334340898	-0.22251310023433	-0.073980765893432
991	ARHGEF5	-0.109468168725423	-0.380200836924697	-0.270732668199274
992	ARHGEF6	0.312887994549008	0.475373746624472	0.162485752075464
993	ARHGEF7	0.0304259108343562	0.302798516557783	0.272372605723427
994	ARHGEF9	0.0256719831059857	0.128121784036856	0.10244980093087
995	ARID1A	-0.797252966307936	-0.188422028228701	0.608830938079235
996	ARID1B	-0.275336382690745	0.00662751810529572	0.281963900796041
997	ARID2	-0.580051824930373	-0.294810516277769	0.285241308652604
998	ARID3A	-0.127279449744869	-0.188161410243356	-0.060881960498487
999	ARID3B	-0.221638524998712	-0.191608316348326	0.030030208650386
1000	ARID3C	0.255711486395714	0.296020250480229	0.040308764084515
1001	ARID4A	0.220140965988182	-0.0331134062304905	-0.253254372218673
1002	ARID4B	0.0083908312874732	0.291184477194913	0.28279364590744
1003	ARID5A	-0.375291190059427	-0.466260441335207	-0.09096925127578
1004	ARID5B	-0.0947551130509165	-0.0946539104507042	0.000101202600212291
1005	ARIH1	-0.725665405477144	-0.8426267405515	-0.116961335074356
1006	ARIH2	0.435719387133854	0.523455136890857	0.087735749757003
1007	ARIH2OS	0.248919916433048	0.270486100003539	0.021566183570491
1008	ARL1	-0.0475372610084365	-0.169359397605508	-0.121822136597072
1009	ARL10	0.109367719382548	-0.557546603632777	-0.666914323015325
1010	ARL11	-0.0505094829435948	0.188661136051168	0.239170618994763
1011	ARL13A	0.159466868260316	0.205593558291304	0.046126690030988
1012	ARL13B	0.120955893597711	0.0393276442699207	-0.0816282493277903
1013	ARL14	0.125267451593648	-0.0115951635994302	-0.136862615193078
1014	ARL14EP	0.194744750528313	-0.308563618316275	-0.503308368844588
1015	ARL14EPL	0.158850603000726	0.119778192958525	-0.039072410042201
1016	ARL15	0.396105032528243	0.136350894306773	-0.25975413822147
1017	ARL16	-0.11898909551271	-0.252489199689246	-0.133500104176536
1018	ARL17A	-0.493531769797236	-0.475290741635484	0.018241028161752
1019	ARL17B	0.025178491973147	0.0559751705187688	0.0307966785456218
1020	ARL2	-1.31632348000715	-1.3990027089533	-0.08267922894615
1021	ARL2BP	0.00610673449840937	-0.122796755889058	-0.128903490387467
1022	ARL3	-0.396451973370099	-0.518698197969531	-0.122246224599432
1023	ARL4A	0.162593325296017	-0.0400504954173334	-0.20264382071335
1024	ARL4C	-0.105533325235421	0.171017616970937	0.276550942206358
1025	ARL4D	-0.616689454188562	-0.305212664848399	0.311476789340163
1026	ARL5A	0.222443247540707	0.0401383407364427	-0.182304906804264
1027	ARL5B	0.231579135157686	0.718574424155187	0.486995288997501
1028	ARL5C	-0.228019315622111	-0.468078280679578	-0.240058965057467
1029	ARL6	0.1491745520603	0.0586397602484219	-0.0905347918118781
1030	ARL6IP1	0.170435927997522	0.155396688460326	-0.015039239537196
1031	ARL6IP4	-0.138492322145496	-0.348528945354255	-0.210036623208759
1032	ARL6IP5	-0.165767673905382	0.228818146326623	0.394585820232005
1033	ARL6IP6	-0.16664798104538	-0.216668318671093	-0.050020337625713
1034	ARL8A	0.302154256916177	-0.1300698476396	-0.432224104555777
1035	ARL8B	0.0209320010355997	0.138143853451131	0.117211852415531
1036	ARL9	-0.135546127032918	-0.430504331808642	-0.294958204775724
1037	ARMC1	-0.0431238258880335	-0.162890729866409	-0.119766903978376
1038	ARMC10	-0.185780612072859	-0.29981663113154	-0.114036019058681
1039	ARMC12	0.22355684795055	0.221154966043337	-0.00240188190721299
1040	ARMC2	0.26759360623218	-0.148089801563713	-0.415683407795893
1041	ARMC3	0.211603819048874	0.238614592719622	0.027010773670748
1042	ARMC4	0.623169358853467	0.24796021019482	-0.375209148658647
1043	ARMC5	0.324383289459182	0.504733857054016	0.180350567594834
1044	ARMC6	0.365005519290361	0.173363414048047	-0.191642105242314
1045	ARMC7	-1.28427380475739	-0.912686111908177	0.371587692849213
1046	ARMC8	-0.0075738133385258	-0.0303115457414326	-0.0227377324029068
1047	ARMC9	-0.17923240539111	0.177203102566844	0.356435507957954
1048	ARMCX1	-0.125465579855407	0.115601582169626	0.241067162025033
1049	ARMCX2	0.185797372815368	0.172250335020766	-0.013547037794602
1050	ARMCX3	0.166660082691608	0.104433329053132	-0.062226753638476
1051	ARMCX4	0.0519294722561261	0.040005898039379	-0.0119235742167471
1052	ARMCX5	-0.0540208294213515	-0.121323957897012	-0.0673031284756605
1053	ARMCX5-GPRASP2	-0.00502632268101266	0.372778572102266	0.377804894783279
1054	ARMCX6	-0.290088881987991	-0.0777559168554559	0.212332965132535
1055	ARMS2	0.106690784166655	0.09436670875419	-0.012324075412465
1056	ARMT1	0.492793598415427	0.298438330497932	-0.194355267917495
1057	ARNT	-0.0191857273788603	-0.045008127600026	-0.0258224002211657
1058	ARNT2	0.194145542204858	0.0537607353662448	-0.140384806838613
1059	ARNTL	0.314084172047695	0.368089807325653	0.054005635277958
1060	ARNTL2	0.0909077884256343	-0.0094071857971767	-0.100314974222811
1061	ARPC1A	0.14320779826777	0.00263451493948064	-0.140573283328289
1062	ARPC1B	0.218704260903985	0.222236381526341	0.003532120622356
1063	ARPC2	-0.833571244168016	-0.51798054227533	0.315590701892686
1064	ARPC3	-1.04172749945673	-1.01982042301814	0.02190707643859
1065	ARPC4	-2.14597560412676	-1.90731531284859	0.23866029127817
1066	ARPC4-TTLL3	0.230977049813669	-0.44653281970826	-0.677509869521929
1067	ARPC5	0.0110019225073749	-0.241370302961801	-0.252372225469176
1068	ARPC5L	0.296918817438014	-0.21398036137078	-0.510899178808794
1069	ARPIN	0.243864995891873	0.127996476881267	-0.115868519010606
1070	ARPP19	0.231943477049564	0.0415703060274377	-0.190373171022126
1071	ARPP21	0.0112752898633165	0.207965328549979	0.196690038686663
1072	ARR3	0.1591199459442	0.000495457047834824	-0.158624488896365
1073	ARRB1	0.0781213598840614	-0.243294178644859	-0.32141553852892
1074	ARRB2	0.262704031874245	0.253584007156006	-0.00912002471823903
1075	ARRDC1	0.099665273074085	-0.142319978039852	-0.241985251113937
1076	ARRDC2	0.082760822743155	0.216923475714853	0.134162652971698
1077	ARRDC3	0.224397512772297	0.144816114410677	-0.07958139836162
1078	ARRDC4	0.597047283516314	0.727361169636334	0.13031388612002
1079	ARRDC5	0.221074583645078	0.0621402662209607	-0.158934317424117
1080	ARSA	0.253419894076167	0.0611667577828194	-0.192253136293348
1081	ARSB	-0.191513651314894	0.157403066557021	0.348916717871915
1082	ARSD	0.135555564568934	0.0578678958226004	-0.0776876687463336
1083	ARSE	-0.0623355258773921	0.276958833906878	0.33929435978427
1084	ARSF	0.242478161783428	0.328260993882002	0.085782832098574
1085	ARSG	-0.285158425607269	-0.0739997381357144	0.211158687471555
1086	ARSH	0.189685248281975	-0.0857065457214528	-0.275391794003428
1087	ARSI	0.007392290329028	-0.115748748990644	-0.123141039319672
1088	ARSJ	0.207260832681859	0.268778202393142	0.061517369711283
1089	ARSK	0.217645151377286	0.13751107565491	-0.080134075722376
1090	ART1	0.101175970359661	-0.0387498913075969	-0.139925861667258
1091	ART3	-0.183769345420735	-0.0462269318171462	0.137542413603589
1092	ART4	-0.0263732788808891	0.155900156543382	0.182273435424271
1093	ART5	0.114150790150836	0.257123533468985	0.142972743318149
1094	ARTN	-0.130414849275376	-0.0390903208548198	0.0913245284205562
1095	ARV1	0.296555564330035	0.338274108106547	0.041718543776512
1096	ARVCF	0.151067558492565	0.0317034366242201	-0.119364121868345
1097	ARX	-0.0585795617691853	0.270995359585407	0.329574921354592
1098	AS3MT	0.075785115781886	0.00902877657079215	-0.0667563392110938
1099	ASAH1	0.403673724200547	0.114503824105527	-0.28916990009502
1100	ASAH2	-0.0314854310197163	-0.360036507373446	-0.32855107635373
1101	ASAH2B	0.00505035467349324	0.0399516643364103	0.0349013096629171
1102	ASAP1	0.0314730805192939	-0.123988128753155	-0.155461209272449
1103	ASAP2	0.374561681155227	0.0030181529755513	-0.371543528179676
1104	ASAP3	-0.074275385403247	-0.103085112545785	-0.028809727142538
1105	ASB1	0.26274575565878	0.176917890433161	-0.085827865225619
1106	ASB10	-0.118975129278444	-0.030033522741307	0.088941606537137
1107	ASB11	0.498146309715724	0.391372214741374	-0.10677409497435
1108	ASB12	0.0505373903557099	0.251833344579235	0.201295954223525
1109	ASB13	-0.0568365012830663	0.520518636219866	0.577355137502932
1110	ASB14	0.0688094263253467	-0.0249700257937483	-0.093779452119095
1111	ASB15	0.129881262722295	0.12290222847929	-0.006979034243005
1112	ASB16	-0.0657513767531378	-0.114273017973627	-0.0485216412204892
1113	ASB17	-0.0717378841611631	-0.294581211583385	-0.222843327422222
1114	ASB18	0.188831973546653	0.178696814508119	-0.010135159038534
1115	ASB2	0.308516721619045	0.217457905205443	-0.091058816413602
1116	ASB3	-0.320137144290035	-1.30741996271329	-0.987282818423255
1117	ASB4	0.164914611819543	0.0356509426237099	-0.129263669195833
1118	ASB5	-0.265096180343429	0.198388377524784	0.463484557868213
1119	ASB6	-0.0581990805654571	0.175146209872053	0.23334529043751
1120	ASB7	0.0197893597938895	0.299524963341183	0.279735603547293
1121	ASB8	0.000834657464637623	-0.114849191715257	-0.115683849179895
1122	ASB9	-0.00842381463447062	-0.0848483662620444	-0.0764245516275738
1123	ASCC1	-0.103087151298683	-0.168352321380463	-0.06526517008178
1124	ASCC2	0.103114998218786	0.252195142257476	0.14908014403869
1125	ASCC3	-0.855861469425778	-0.579816080284378	0.2760453891414
1126	ASCL1	-0.205115047166975	-0.020869455897686	0.184245591269289
1127	ASCL2	0.353015931397737	0.180302287657641	-0.172713643740096
1128	ASCL3	0.0769965031390265	-0.111854163574074	-0.188850666713101
1129	ASCL4	0.373030669112252	0.277791950953194	-0.095238718159058
1130	ASCL5	0.0713640447370043	0.280928869811168	0.209564825074164
1131	ASF1A	0.0185110969211164	0.0996049868052563	0.0810938898841399
1132	ASF1B	-0.173786618853414	-0.0975339610430128	0.0762526578104012
1133	ASGR1	-0.143966373135911	0.143673273245832	0.287639646381743
1134	ASGR2	0.270561797944096	-0.00629350205234236	-0.276855299996438
1135	ASH1L	-0.591925524749773	-0.280401145301012	0.311524379448761
1136	ASH2L	-1.49096338253966	-1.37484979535278	0.11611358718688
1137	ASIC1	-0.367868662166798	-0.28309774208104	0.084770920085758
1138	ASIC2	-0.0879573781391033	-0.0707342727934508	0.0172231053456525
1139	ASIC3	0.289618971455852	0.00212292439202277	-0.287496047063829
1140	ASIC4	-0.193576493799609	0.0052265717259653	0.198803065525574
1141	ASIC5	0.0770319282335591	-0.0432277065057761	-0.120259634739335
1142	ASIP	-0.31761663271838	0.161495782206091	0.479112414924471
1143	ASL	-0.148343517775068	0.135691518828054	0.284035036603122
1144	ASMT	0.477928690580695	0.0712237246108335	-0.406704965969861
1145	ASMTL	0.286414656298217	0.0679550738462511	-0.218459582451966
1146	ASNA1	-0.983756933452124	-1.07956245537699	-0.095805521924866
1147	ASNS	0.114343214946738	0.0703786370831562	-0.0439645778635818
1148	ASNSD1	-0.164566252440114	-0.078793475506411	0.085772776933703
1149	ASPA	0.26391715388027	0.0710713341473629	-0.192845819732907
1150	ASPDH	0.0361445310057205	-0.232515042113538	-0.268659573119258
1151	ASPG	0.0594622181432303	0.215553383301365	0.156091165158135
1152	ASPH	0.130320487255778	0.0616382944951106	-0.0686821927606674
1153	ASPHD1	0.259777555176695	0.184018236652572	-0.075759318524123
1154	ASPHD2	-0.118163535159024	0.125186149892231	0.243349685051255
1155	ASPM	-0.253887868790084	-0.0778211647954633	0.176066703994621
1156	ASPN	0.234292902379861	0.0487960444516691	-0.185496857928192
1157	ASPRV1	0.131759025476115	0.119337045057093	-0.012421980419022
1158	ASPSCR1	-0.136998384847851	-0.202704198747346	-0.065705813899495
1159	ASRGL1	0.213403913645322	-0.153634672945591	-0.367038586590913
1160	ASS1	-0.0139335977133247	-0.0593051468368463	-0.0453715491235216
1161	ASTE1	0.332211978858714	-0.0577598509622878	-0.389971829821002
1162	ASTL	-0.264672193280601	-0.148298439488549	0.116373753792052
1163	ASTN1	-0.144053182548821	-0.212334155755334	-0.068280973206513
1164	ASTN2	-0.0658172323413975	0.0613092458133851	0.127126478154783
1165	ASUN	-0.588994123827201	-0.490408889109843	0.098585234717358
1166	ASXL1	-0.196333967025844	-0.304204546792648	-0.107870579766804
1167	ASXL2	-0.182005579041	0.0934347049591652	0.275440284000165
1168	ASXL3	-0.204372403976691	0.367623293786175	0.571995697762866
1169	ASZ1	-0.165943163888633	0.123872909027682	0.289816072916315
1170	ATAD1	0.0650202059722123	0.354204098763786	0.289183892791574
1171	ATAD2	-0.975183974971583	-0.70295374664726	0.272230228324323
1172	ATAD2B	-0.0262662404612386	-0.173544739716179	-0.14727849925494
1173	ATAD3A	-0.144200651747099	-0.490126005092956	-0.345925353345857
1174	ATAD3B	0.0553952126588313	0.510043913767847	0.454648701109016
1175	ATAD3C	-0.813217686597779	-0.599258012012487	0.213959674585292
1176	ATAD5	-0.435065701699225	-0.0280076975200557	0.407058004179169
1177	ATAT1	0.012019608580103	-0.0328089218280648	-0.0448285304081678
1178	ATCAY	0.158895859973	0.0305346826904357	-0.128361177282564
1179	ATE1	0.0840412517681843	0.412899892186977	0.328858640418793
1180	ATF1	-0.165010132362267	-0.330142836650114	-0.165132704287847
1181	ATF2	-0.17005839903115	0.386175948449985	0.556234347481135
1182	ATF3	-0.0267091629193068	-0.315778155129522	-0.289068992210215
1183	ATF4	0.223610592796903	0.335607170048059	0.111996577251156
1184	ATF5	-0.196395300691781	0.01326357425696	0.209658874948741
1185	ATF6	-0.307312906095961	-0.175626355036447	0.131686551059514
1186	ATF6B	0.231379376262147	0.255395725642394	0.024016349380247
1187	ATF7	-0.31904324589752	-0.405263778483439	-0.086220532585919
1188	ATF7IP	-0.276623634971388	-0.0702349771151428	0.206388657856245
1189	ATF7IP2	0.441932246694236	0.343827810209609	-0.098104436484627
1190	ATG10	0.0559887549473757	-0.100537594070117	-0.156526349017493
1191	ATG101	-0.28407066776506	-0.174013596731374	0.110057071033686
1192	ATG12	0.214851377305026	-0.134489016295474	-0.3493403936005
1193	ATG13	0.0854677774748969	-0.13900764438988	-0.224475421864777
1194	ATG14	-0.127083186658502	0.105549985810726	0.232633172469228
1195	ATG16L1	0.213379407789894	0.215647967988195	0.00226856019830099
1196	ATG16L2	-0.035360533280745	-0.369277912942018	-0.333917379661273
1197	ATG2A	0.0818244227983778	-0.0116537198747994	-0.0934781426731772
1198	ATG2B	-0.0883911477595626	0.0107310511232341	0.0991221988827967
1199	ATG3	-0.0140726909316902	0.0682646459445696	0.0823373368762598
1200	ATG4A	0.141593793647514	0.048249480408649	-0.093344313238865
1201	ATG4B	0.205779145050755	0.0527278269932893	-0.153051318057466
1202	ATG4C	0.0169653903089536	0.2372333515976	0.220267961288646
1203	ATG4D	0.0513673111432846	-0.0707903729509537	-0.122157684094238
1204	ATG5	0.022951777849484	0.361800341417531	0.338848563568047
1205	ATG7	-0.0406982041155813	-0.017258205288498	0.0234399988270833
1206	ATG9A	0.0237685711514938	-0.513283280583362	-0.537051851734856
1207	ATG9B	0.171822062341559	0.0921738861973581	-0.0796481761442009
1208	ATHL1	0.254487903392264	0.273019075778329	0.018531172386065
1209	ATIC	-0.545690828275761	-0.540839426746723	0.00485140152903796
1210	ATL1	0.178505677573558	0.0726737454953408	-0.105831932078217
1211	ATL2	-1.09528520759902	-0.872839870217938	0.222445337381082
1212	ATL3	-0.233983779330981	0.202005518780286	0.435989298111267
1213	ATM	-0.208334307612779	0.1762255934248	0.384559901037579
1214	ATMIN	-0.494066620534612	-0.310793096111018	0.183273524423594
1215	ATN1	-0.154386872034044	0.0926503097470091	0.247037181781053
1216	ATOH1	0.247165603494604	-0.021972855919426	-0.26913845941403
1217	ATOH7	-0.164996091514049	-0.173906901387006	-0.008910809872957
1218	ATOH8	0.170955926737217	0.221321696284156	0.050365769546939
1219	ATOX1	-0.909016631973576	-0.907099804190336	0.00191682778323998
1220	ATP10A	-0.154313783480803	0.204151445447449	0.358465228928252
1221	ATP10B	0.367473364057767	0.0133703209807755	-0.354103043076991
1222	ATP10D	0.0879604961384939	0.115938968969321	0.0279784728308271
1223	ATP11A	0.0795261110555114	-0.0314539950597186	-0.11098010611523
1224	ATP11AUN	0.463134817801607	0.211414810695416	-0.251720007106191
1225	ATP11B	-0.03143437482371	0.12864737047401	0.16008174529772
1226	ATP11C	0.168002642287969	0.237731622752605	0.069728980464636
1227	ATP12A	0.211610873901699	0.310158970509249	0.09854809660755
1228	ATP13A1	-0.396456363709951	0.0145780494384542	0.411034413148405
1229	ATP13A2	-0.117682678006632	-0.00667853294648446	0.111004145060148
1230	ATP13A3	0.0365923129710672	0.115643593079581	0.0790512801085138
1231	ATP13A4	0.102063512778334	0.270951211112462	0.168887698334128
1232	ATP13A5	0.519278059756918	0.0810981197259306	-0.438179940030987
1233	ATP1A1	-1.02113951323728	-1.06442611556585	-0.0432866023285701
1234	ATP1A2	0.357368308692998	0.0669704388180273	-0.290397869874971
1235	ATP1A3	0.0291474888601045	0.160821843621899	0.131674354761795
1236	ATP1A4	0.28881207579698	-0.17872504682593	-0.46753712262291
1237	ATP1B1	0.124086699974847	0.22461563003991	0.100528930065063
1238	ATP1B2	0.158946473669328	0.205963748897432	0.047017275228104
1239	ATP1B3	-0.209285366764528	-0.696913858296395	-0.487628491531867
1240	ATP1B4	0.0389768103204887	0.0333814178977893	-0.0055953924226994
1241	ATP2A1	0.253281781566009	-0.100893672427448	-0.354175453993457
1242	ATP2A2	-1.34619530044585	-1.03043881537119	0.31575648507466
1243	ATP2A3	0.184988534518669	-0.0886355453214661	-0.273624079840135
1244	ATP2B1	0.311458304573262	0.269581687250416	-0.041876617322846
1245	ATP2B2	0.0524332878854887	-0.058678315726457	-0.111111603611946
1246	ATP2B3	0.318079767247665	0.00994169335765738	-0.308138073890008
1247	ATP2B4	0.232193465348343	0.198909149423042	-0.033284315925301
1248	ATP2C1	0.134267388318399	-0.173886940128624	-0.308154328447023
1249	ATP2C2	0.207139335370164	-0.0878968849162106	-0.295036220286375
1250	ATP4A	0.0453492018803054	0.0653472011086057	0.0199979992283003
1251	ATP4B	-0.0532414664944515	0.360621476117234	0.413862942611685
1252	ATP5A1	-1.83252188479709	-1.55553212422544	0.27698976057165
1253	ATP5B	-1.23233060620299	-1.19829971204637	0.0340308941566199
1254	ATP5C1	-1.15688411755786	-1.11548960736699	0.0413945101908699
1255	ATP5D	-1.05508761454997	-1.08144523838014	-0.0263576238301702
1256	ATP5E	-0.678025091765293	-1.13692857043458	-0.458903478669287
1257	ATP5F1	-0.421767251833124	-0.400216974000112	0.021550277833012
1258	ATP5G1	-0.569625545203334	-0.199307180962517	0.370318364240817
1259	ATP5G2	-0.0600038590203159	-0.36953969970206	-0.309535840681744
1260	ATP5G3	0.060547415364677	0.342938966407966	0.282391551043289
1261	ATP5H	-1.39166246140995	-1.31234726822063	0.0793151931893199
1262	ATP5I	-1.29447021858551	-1.63682454153613	-0.34235432295062
1263	ATP5J	-0.538537710379648	-0.248419986498915	0.290117723880733
1264	ATP5J2	-0.943630928266328	-1.34532212137344	-0.401691193107112
1265	ATP5J2-PTCD1	-0.968964497403893	-0.60310513138285	0.365859366021043
1266	ATP5L	-0.359710342609455	0.115210357503333	0.474920700112788
1267	ATP5L2	-0.045832000409934	-0.268935231985902	-0.223103231575968
1268	ATP5O	-0.563829221200158	-0.643987534271457	-0.0801583130712991
1269	ATP5S	0.150578061660772	0.180691387637792	0.03011332597702
1270	ATP5SL	-0.473699352960448	-0.730160487325393	-0.256461134364945
1271	ATP6AP1	-1.47389633562303	-1.22334904786213	0.2505472877609
1272	ATP6AP1L	0.00846983553634528	-0.0236784413225657	-0.032148276858911
1273	ATP6AP2	-1.20105061989598	-1.02030319267409	0.18074742722189
1274	ATP6V0A1	-0.228869800761635	-0.811735391394188	-0.582865590632553
1275	ATP6V0A2	0.114867439803724	-0.0911450403034465	-0.20601248010717
1276	ATP6V0A4	0.0880167652001468	0.142165243190685	0.0541484779905382
1277	ATP6V0B	-1.93367790792463	-1.35873489249894	0.57494301542569
1278	ATP6V0C	-1.87537744459154	-1.57035190294503	0.30502554164651
1279	ATP6V0D1	-1.36522543464084	-0.971165327321329	0.394060107319511
1280	ATP6V0D2	-0.135529934505817	-0.109846155472915	0.025683779032902
1281	ATP6V0E1	0.326877466600641	-0.14870456752073	-0.475582034121371
1282	ATP6V0E2	0.0449794858019351	-0.052316129100038	-0.0972956149019731
1283	ATP6V1A	-1.71035566012144	-1.74398835223118	-0.0336326921097401
1284	ATP6V1B1	0.11258112296189	-0.0917873702016424	-0.204368493163532
1285	ATP6V1B2	-1.94161885588499	-1.66782464074066	0.27379421514433
1286	ATP6V1C1	-1.16021005269884	-1.22049230965673	-0.06028225695789
1287	ATP6V1C2	0.194753565767482	0.230013798269108	0.035260232501626
1288	ATP6V1D	-0.761460395736946	-0.610389450906941	0.151070944830005
1289	ATP6V1E1	-0.720083401131046	-0.523610497403705	0.196472903727341
1290	ATP6V1E2	0.236875679487399	-0.124953384204793	-0.361829063692192
1291	ATP6V1F	-0.754674262288767	-1.2107303335968	-0.456056071308033
1292	ATP6V1G1	-1.37298485658093	-1.2863602789788	0.0866245776021299
1293	ATP6V1G2	0.15971654425287	0.166434321700911	0.006717777448041
1294	ATP6V1G3	0.0705880250665364	0.0510445880783568	-0.0195434369881796
1295	ATP6V1H	-0.522697301086774	-0.284782273420122	0.237915027666652
1296	ATP7A	-1.21472769422083	-1.53026947654707	-0.31554178232624
1297	ATP7B	-0.242982223940589	-0.268214881015694	-0.025232657075105
1298	ATP8A1	0.122360854911754	-0.0323216722168874	-0.154682527128641
1299	ATP8A2	-0.00494659599315062	0.109345462160858	0.114292058154009
1300	ATP8B1	0.182100304299187	-0.0507117650091	-0.232812069308287
1301	ATP8B2	0.202016251694778	0.280435558597159	0.078419306902381
1302	ATP8B3	0.363192996354437	0.06139915281553	-0.301793843538907
1303	ATP8B4	0.489948052977289	0.285392419381093	-0.204555633596196
1304	ATP9A	0.173759920463601	0.0761444150929271	-0.0976155053706739
1305	ATP9B	0.26709561423467	0.188411761400961	-0.078683852833709
1306	ATPAF1	0.187749249638951	0.391677929185725	0.203928679546774
1307	ATPAF2	-0.599345869000986	-0.808437803116504	-0.209091934115518
1308	ATPIF1	-0.407045120267176	-0.435610815185722	-0.028565694918546
1309	ATR	-1.07520889380925	-1.2541271251483	-0.17891823133905
1310	ATRAID	0.094940239258246	-0.00824479049609944	-0.103185029754345
1311	ATRIP	-1.19437298855566	-1.04156216685132	0.15281082170434
1312	ATRN	0.140426177073122	0.0273810890947677	-0.113045087978354
1313	ATRNL1	0.0163113120399365	0.334958243738407	0.31864693169847
1314	ATRX	-0.119100736519765	0.0439405415331246	0.16304127805289
1315	ATXN1	-0.195146102203588	-0.213833978696949	-0.018687876493361
1316	ATXN10	-0.987007670014786	-0.496429363887759	0.490578306127027
1317	ATXN1L	-0.466372679947274	-0.254056854251069	0.212315825696205
1318	ATXN2	-0.382189249279133	0.101798468439528	0.483987717718661
1319	ATXN2L	-0.919171058578461	-0.897679215945288	0.0214918426331731
1320	ATXN3	0.0861923602081401	0.166956724179554	0.0807643639714139
1321	ATXN3L	0.0395291781555575	0.164580511369709	0.125051333214151
1322	ATXN7	0.0875117593595212	0.10849182924575	0.0209800698862288
1323	ATXN7L1	-0.0805575843791423	0.0954041282531429	0.175961712632285
1324	ATXN7L2	-0.388311586677047	-0.589344479833794	-0.201032893156747
1325	ATXN7L3	-0.678764110779305	-1.08848443304489	-0.409720322265585
1326	ATXN7L3B	0.383502767652703	-0.178731901747294	-0.562234669399997
1327	AUH	0.32218609930753	0.175648446116167	-0.146537653191363
1328	AUNIP	0.148201964800043	0.0917600326148376	-0.0564419321852054
1329	AUP1	-0.342974017086224	-0.368652818640181	-0.025678801553957
1330	AURKA	-0.750799031271367	-0.400599546216685	0.350199485054682
1331	AURKAIP1	-1.11934414299518	-0.94552606796484	0.17381807503034
1332	AURKB	-0.947475453464174	-1.33984381796851	-0.392368364504336
1333	AURKC	-0.117026708372221	-0.242952308282514	-0.125925599910293
1334	AUTS2	-0.160123976099687	-0.00562245795972316	0.154501518139964
1335	AVEN	0.228402799090005	0.0705255190163497	-0.157877280073655
1336	AVIL	0.0921153370299528	-0.0854828910804979	-0.177598228110451
1337	AVL9	-0.0924397639206907	0.177148465467915	0.269588229388606
1338	AVP	0.10013884612478	0.426842144637406	0.326703298512626
1339	AVPI1	-0.0297518181339326	-0.498259054812655	-0.468507236678722
1340	AVPR1A	0.152026066222374	0.0258989826479705	-0.126127083574403
1341	AVPR1B	0.112618645726365	-0.19491153438327	-0.307530180109635
1342	AVPR2	0.0139804475817911	0.205512379708044	0.191531932126253
1343	AWAT1	-0.231906989213282	0.438955024709303	0.670862013922585
1344	AWAT2	0.153052604613766	0.132389445342491	-0.020663159271275
1345	AXDND1	-0.078788932280718	0.091809878764692	0.17059881104541
1346	AXIN1	0.02105642860193	0.222291567256777	0.201235138654847
1347	AXIN2	0.0177155223390085	-0.284484119417911	-0.302199641756919
1348	AXL	-0.109082391191039	0.0195608243956961	0.128643215586735
1349	AZGP1	-0.220054314951832	0.076129955499857	0.296184270451689
1350	AZI2	0.0495627820578183	0.376939023694608	0.32737624163679
1351	AZIN1	-0.38233472583591	0.0141927794220247	0.396527505257935
1352	AZIN2	0.0145168155098194	-0.272551968565298	-0.287068784075117
1353	AZU1	-0.00471630776802467	0.216085684827497	0.220801992595522
1354	B2M	0.131309005458626	0.291473354356177	0.160164348897551
1355	B3GALNT1	-0.0357415168083375	0.323122634355268	0.358864151163605
1356	B3GALNT2	0.159408474865665	0.330841975501558	0.171433500635893
1357	B3GALT1	0.027316742174832	-0.261150655455706	-0.288467397630538
1358	B3GALT2	0.0622913216822368	0.0377085019912767	-0.0245828196909601
1359	B3GALT4	-0.000255275553010414	-0.0169635888488571	-0.0167083132958467
1360	B3GALT5	0.109385283703505	0.0903352569582088	-0.0190500267452962
1361	B3GALT6	-0.253925525522662	0.0587618610583326	0.312687386580995
1362	B3GALTL	0.257284233298717	0.428578726430074	0.171294493131357
1363	B3GAT1	0.19959175130406	0.264010107784276	0.064418356480216
1364	B3GAT2	0.0189582151055123	0.336298282958424	0.317340067852912
1365	B3GAT3	-0.367984808336485	-0.772260288611556	-0.404275480275071
1366	B3GNT2	-0.110481051365891	-0.295322184644457	-0.184841133278566
1367	B3GNT3	0.361230114729343	-0.173668250779163	-0.534898365508506
1368	B3GNT4	0.132139149328539	-0.0594373343885554	-0.191576483717094
1369	B3GNT5	0.193745000270157	-0.176398248580198	-0.370143248850355
1370	B3GNT6	0.0714525741004549	0.300161879691071	0.228709305590616
1371	B3GNT7	-0.00698159318900049	0.305211734514116	0.312193327703116
1372	B3GNT8	-0.3296010921772	-0.16948371318821	0.16011737898899
1373	B3GNT9	-0.0862356850297722	0.0934318417113901	0.179667526741162
1374	B3GNTL1	0.205843442100206	-0.00213613709687965	-0.207979579197086
1375	B4GALNT1	-0.0206521674701856	0.209825862500553	0.230478029970739
1376	B4GALNT2	-0.508997640838526	-0.424873058570607	0.0841245822679191
1377	B4GALNT3	0.381001329548956	0.236349105013259	-0.144652224535697
1378	B4GALNT4	0.198336661766612	-0.125897534538377	-0.324234196304989
1379	B4GALT1	0.550541213153631	0.338094068445232	-0.212447144708399
1380	B4GALT2	-0.315266844798678	-0.583997656204411	-0.268730811405733
1381	B4GALT3	-0.474587278664504	-0.293899399983339	0.180687878681165
1382	B4GALT4	0.077289043099166	-0.0850691681631609	-0.162358211262327
1383	B4GALT5	-0.193969267316625	0.213207677749856	0.407176945066481
1384	B4GALT6	0.189252530965313	-0.000421515073149026	-0.189674046038462
1385	B4GALT7	-0.341233943492857	-0.169815223166589	0.171418720326268
1386	B4GAT1	-0.0443570753708511	0.0701297466253438	0.114486821996195
1387	B9D1	0.1526318327462	-0.0145000239335416	-0.167131856679742
1388	B9D2	0.0600195151101228	0.268555780213956	0.208536265103833
1389	BAALC	0.365868040081782	0.0325672117852462	-0.333300828296536
1390	BAAT	0.277308348051566	0.0762591603644525	-0.201049187687113
1391	BABAM1	0.118400260420514	-0.0391890930637703	-0.157589353484284
1392	BACE1	0.0187659570533145	-0.0770427815773891	-0.0958087386307036
1393	BACE2	0.291704092724633	0.0639566306441968	-0.227747462080436
1394	BACH1	0.105086013933797	0.253713428867254	0.148627414933457
1395	BACH2	0.128086036936204	0.31112594022341	0.183039903287206
1396	BAD	-0.343122691575702	-0.107113312873562	0.23600937870214
1397	BAG1	0.0582218331449735	-0.0721319695432545	-0.130353802688228
1398	BAG2	0.22532174821132	0.316444681460482	0.091122933249162
1399	BAG3	-0.207085352521241	0.0133649863269859	0.220450338848227
1400	BAG4	0.25299962637324	-0.0847471376984621	-0.337746764071702
1401	BAG5	0.258899257403167	0.404152855365847	0.14525359796268
1402	BAG6	-0.186111066615869	-0.365380146373185	-0.179269079757316
1403	BAGE2	-0.609566554721668	-0.80539233150926	-0.195825776787592
1404	BAHCC1	-0.341164039603269	-0.35761403400018	-0.016449994396911
1405	BAHD1	0.408669474414339	-0.194612133829462	-0.603281608243801
1406	BAIAP2	-0.272902710308784	-0.218733104011828	0.054169606296956
1407	BAIAP2L1	0.235210301222848	0.237445769106591	0.00223546788374299
1408	BAIAP2L2	-0.00305317384085202	0.295063210066748	0.2981163839076
1409	BAIAP3	0.0925924639156241	0.210497220264547	0.117904756348923
1410	BAK1	0.122324701898421	0.0267877003847157	-0.0955370015137053
1411	BAMBI	0.510408310200651	0.140258150018226	-0.370150160182425
1412	BANF1	-0.895087150516773	-1.13726949606428	-0.242182345547507
1413	BANF2	0.0931969675614843	0.0811972018965429	-0.0119997656649414
1414	BANK1	0.0125763654089561	0.0572499733084666	0.0446736078995105
1415	BANP	-1.09719189992084	-1.29319820971592	-0.19600630979508
1416	BAP1	-1.3810611512473	-1.71975074734869	-0.33868959610139
1417	BARD1	-1.00356430081731	-0.851386918624593	0.152177382192717
1418	BARHL1	0.270864144934338	0.0379849568486149	-0.232879188085723
1419	BARHL2	0.0908545985085122	0.0263696586241833	-0.0644849398843289
1420	BARX1	0.224271725257862	0.250536268043494	0.026264542785632
1421	BARX2	0.423654209023645	0.404366058521607	-0.019288150502038
1422	BASP1	0.393259105996717	0.00578430697919441	-0.387474799017523
1423	BATF	0.307098101851965	-0.00723448444126007	-0.314332586293225
1424	BATF2	0.24648923316939	0.0515678675530344	-0.194921365616356
1425	BATF3	-0.0225837448131496	-0.157678562230939	-0.135094817417789
1426	BAX	-0.0396350094855922	0.131621653630489	0.171256663116081
1427	BAZ1A	0.174846951852572	0.0475468931422	-0.127300058710372
1428	BAZ1B	-1.28401002738361	-0.574717348132179	0.709292679251431
1429	BAZ2A	-0.244993186146904	-0.420920917113638	-0.175927730966734
1430	BAZ2B	0.0708318035300806	-0.139894687632567	-0.210726491162648
1431	BBC3	0.198305554641033	-0.169229791808069	-0.367535346449102
1432	BBIP1	-0.271094963034167	-0.0196963103597303	0.251398652674437
1433	BBOX1	0.0569247001206326	0.0335200116915905	-0.0234046884290421
1434	BBS1	-0.00059696810182519	-0.23671075008292	-0.236113781981095
1435	BBS10	0.265231283721841	-0.0427798533124133	-0.308011137034254
1436	BBS12	0.184600739648618	0.143356638335323	-0.041244101313295
1437	BBS2	-0.00344267227852413	-0.10262599224491	-0.0991833199663859
1438	BBS4	0.0224176547727891	0.0879359265259669	0.0655182717531778
1439	BBS5	0.19642851092274	0.219826014769042	0.023397503846302
1440	BBS7	0.388045859893324	0.116162303528925	-0.271883556364399
1441	BBS9	-0.102415710414934	0.140073825066135	0.242489535481069
1442	BBX	0.249141207141988	0.18928564568184	-0.059855561460148
1443	BCAM	-0.217655981102204	0.171070217938102	0.388726199040306
1444	BCAN	0.136654476845523	-0.0673481958938875	-0.204002672739411
1445	BCAP29	-0.322095018954503	0.0011545806804989	0.323249599635002
1446	BCAP31	0.0206515300577897	-0.051273848634827	-0.0719253786926167
1447	BCAR1	-0.0407747354404461	-0.0950580755994575	-0.0542833401590114
1448	BCAR3	-0.222189937201871	0.0045977845149201	0.226787721716791
1449	BCAS1	0.312858721835404	-0.228349483220343	-0.541208205055747
1450	BCAS2	-0.58551805073928	-0.735099421245842	-0.149581370506562
1451	BCAS3	0.0269226473429346	-0.187782010679379	-0.214704658022314
1452	BCAS4	-0.0952683346213983	0.026215874305263	0.121484208926661
1453	BCAT1	0.359987840531718	-0.0287184798640896	-0.388706320395808
1454	BCAT2	-0.282808902784062	-0.425110150957634	-0.142301248173572
1455	BCCIP	-0.237746442223734	-0.555949663769099	-0.318203221545365
1456	BCDIN3D	-0.309318024793358	0.092878441615815	0.402196466409173
1457	BCHE	-0.286304436542629	0.133927890912481	0.42023232745511
1458	BCKDHA	0.140589401179932	-0.110235105275496	-0.250824506455428
1459	BCKDHB	-0.14853896565838	-0.0516437495142975	0.0968952161440825
1460	BCKDK	0.228729698094267	0.173661576009792	-0.055068122084475
1461	BCL10	0.184008956350092	0.353675470448173	0.169666514098081
1462	BCL11A	0.015827887245853	0.189652623960559	0.173824736714706
1463	BCL11B	0.323750785027012	-0.0492961424949929	-0.373046927522005
1464	BCL2	0.23897322131296	0.329330250813915	0.090357029500955
1465	BCL2A1	-0.103057993494996	0.0708919603076107	0.173949953802607
1466	BCL2L1	-0.350785297683265	-0.0929311225569469	0.257854175126318
1467	BCL2L10	0.172370487537256	0.1172626197693	-0.055107867767956
1468	BCL2L11	0.0341473112683626	0.25320150723705	0.219054195968687
1469	BCL2L12	-0.154325630900656	-0.0133932300489373	0.140932400851719
1470	BCL2L13	0.0596286697908298	0.165697238393357	0.106068568602527
1471	BCL2L14	0.219926951483698	-0.0524159413532653	-0.272342892836963
1472	BCL2L15	0.16823761628721	0.143204500325159	-0.025033115962051
1473	BCL2L2	0.040123666329659	-0.102897907148426	-0.143021573478085
1474	BCL2L2-PABPN1	-0.421081058668734	-0.817801303666399	-0.396720244997665
1475	BCL3	0.0284050263632271	-0.111184681431071	-0.139589707794298
1476	BCL6	0.143587866794443	0.194912743775929	0.051324876981486
1477	BCL6B	0.285634695068807	0.158578607182072	-0.127056087886735
1478	BCL7A	-0.027220436181203	-0.0446674822161469	-0.0174470460349439
1479	BCL7B	0.169713467608727	0.0182099033793049	-0.151503564229422
1480	BCL7C	-0.0165301496534249	0.336548157418091	0.353078307071516
1481	BCL9	0.411080764055486	-0.185749514821409	-0.596830278876895
1482	BCL9L	0.375189420238228	0.124182882587971	-0.251006537650257
1483	BCLAF1	-0.278209141778449	-0.535216833134509	-0.25700769135606
1484	BCO1	0.135967846178216	0.437384737897627	0.301416891719411
1485	BCO2	0.189572506647904	0.5561622269022	0.366589720254296
1486	BCOR	0.316340244321602	0.180586869686326	-0.135753374635276
1487	BCORL1	0.492352457876542	0.350941063899081	-0.141411393977461
1488	BCR	0.374586132525941	0.279501069548467	-0.095085062977474
1489	BCS1L	-1.07876518931147	-1.10479973001119	-0.02603454069972
1490	BDH1	0.186003902215002	0.303621343666451	0.117617441451449
1491	BDH2	-0.0996339553717038	-0.0926949376832048	0.006939017688499
1492	BDKRB1	0.0221578010659799	0.0880988321209761	0.0659410310549962
1493	BDKRB2	0.0694277900625132	-0.057320129632766	-0.126747919695279
1494	BDP1	-0.0562324686381154	-0.186568079436775	-0.13033561079866
1495	BEAN1	-0.122440452312784	0.0369073193638845	0.159347771676668
1496	BECN1	-0.773805693525338	-1.02165565550583	-0.247849961980492
1497	BECN2	0.170609696669724	0.581967333422212	0.411357636752488
1498	BEGAIN	0.0164922079695382	0.0359467939806328	0.0194545860110946
1499	BEND2	0.229652436803986	0.260935970168913	0.031283533364927
1500	BEND3	-0.5125446896012	-0.0660486651883579	0.446496024412842
1501	BEND4	-0.00419095345712184	0.0648726039661329	0.0690635574232547
1502	BEND5	-0.00807181178817651	-0.0035619600523219	0.00450985173585461
1503	BEND6	0.0598580200364033	0.297668259484108	0.237810239447705
1504	BEND7	0.302883621980456	0.0210891094925721	-0.281794512487884
1505	BEST1	0.0760392213085903	-0.157769161529407	-0.233808382837997
1506	BEST2	-0.0363051765973467	-0.168538168319568	-0.132232991722221
1507	BEST3	0.16093984354539	-0.287163774899116	-0.448103618444506
1508	BEST4	0.0737956029145809	0.093257296753493	0.0194616938389121
1509	BET1	-0.494769311590051	-0.475397209200454	0.019372102389597
1510	BET1L	0.268887682271819	-0.00224469314666753	-0.271132375418487
1511	BEX1	-0.230993343788245	0.349231827674584	0.580225171462829
1512	BEX2	0.241177290063388	0.243653161066487	0.00247587100309898
1513	BEX4	0.200170522113706	0.168018684984533	-0.032151837129173
1514	BEX5	-0.374084421665577	-0.416912846091009	-0.042828424425432
1515	BFAR	0.267689476482986	0.107194719325489	-0.160494757157497
1516	BFSP1	0.0477116886065428	0.368252668450222	0.320540979843679
1517	BFSP2	-0.105026571290814	0.196791779606624	0.301818350897438
1518	BGLAP	0.272783125929853	0.114068731162435	-0.158714394767418
1519	BGN	-0.0484248477221998	0.173600806544748	0.222025654266948
1520	BHLHA15	-0.0743869211378443	0.318346077984764	0.392732999122608
1521	BHLHA9	-0.00875786532923989	0.0619817678625141	0.070739633191754
1522	BHLHB9	0.242343778000541	-0.0422995813973746	-0.284643359397916
1523	BHLHE22	-0.0199796071191223	-0.0584924698836706	-0.0385128627645483
1524	BHLHE23	0.20528734480853	0.331901449686311	0.126614104877781
1525	BHLHE40	0.0381444667457529	-0.123866701259825	-0.162011168005578
1526	BHLHE41	-0.00885546856170272	0.279162432849397	0.2880179014111
1527	BHMT	-0.00113279151595391	0.133412835343728	0.134545626859682
1528	BHMT2	0.210348285742906	-0.00946249446609715	-0.219810780209003
1529	BICC1	-0.197690445334413	-0.165635715631171	0.032054729703242
1530	BICD1	0.134655447824769	0.173387262714626	0.038731814889857
1531	BICD2	0.430925244363658	-0.0771997990992576	-0.508125043462916
1532	BID	0.161660248106444	0.406644987790869	0.244984739684425
1533	BIK	0.508999791830048	0.412520580254286	-0.0964792115757619
1534	BIN1	-0.324692989658385	-0.344011859084259	-0.019318869425874
1535	BIN2	-0.143762632837801	-0.27358526417217	-0.129822631334369
1536	BIN3	-0.0280464951165073	0.588026746665448	0.616073241781955
1537	BIRC2	-0.156280195042168	-0.395234989761578	-0.23895479471941
1538	BIRC3	0.201861181388107	0.112606114885935	-0.089255066502172
1539	BIRC5	-1.51030775189095	-1.36442773575599	0.14588001613496
1540	BIRC6	-0.418352150113401	-0.2402017272504	0.178150422863001
1541	BIRC7	0.12266783212136	0.174439913429591	0.051772081308231
1542	BIRC8	-0.0178800084618197	0.0742794969430028	0.0921595054048225
1543	BIVM	-0.20948776989627	0.418285873915411	0.627773643811681
1544	BIVM-ERCC5	0.118691358285402	-0.20239866787955	-0.321090026164952
1545	BLCAP	-0.453095047486337	-0.428551236028252	0.024543811458085
1546	BLID	0.0207447350142188	0.0567533991535083	0.0360086641392895
1547	BLK	0.0528357444663595	0.243774891936476	0.190939147470117
1548	BLM	-0.0815790818597671	-0.30169109240777	-0.220112010548003
1549	BLMH	0.0332436648075667	-0.452987178286759	-0.486230843094326
1550	BLNK	-0.117177963041153	-0.0620590509130401	0.0551189121281129
1551	BLOC1S1	-0.389883759302144	-0.424339002682326	-0.034455243380182
1552	BLOC1S2	-0.819026203687103	-0.431488450921351	0.387537752765752
1553	BLOC1S3	0.125488749888996	-0.0536604637655443	-0.17914921365454
1554	BLOC1S4	0.169314624712887	-0.0183172306901245	-0.187631855403011
1555	BLOC1S5	-0.0657037465809662	0.114894516830548	0.180598263411514
1556	BLOC1S6	0.187090386019035	0.245706283137844	0.058615897118809
1557	BLVRA	0.261327031377172	0.266826013697981	0.00549898232080898
1558	BLVRB	-0.158988115276259	-0.143428198931872	0.015559916344387
1559	BLZF1	0.160121586501081	-0.145179269586063	-0.305300856087144
1560	BMF	-0.0490523840235128	-0.219916243029054	-0.170863859005541
1561	BMI1	0.362182056129218	0.406756232129288	0.04457417600007
1562	BMP1	0.0655350514638005	0.174073812406456	0.108538760942656
1563	BMP10	-0.0663595625527422	-0.184678586809635	-0.118319024256893
1564	BMP15	-0.151003473266314	0.124176686304445	0.275180159570759
1565	BMP2	0.0379711086670905	-0.00334824324232341	-0.0413193519094139
1566	BMP2K	0.308889293125075	0.11526749762478	-0.193621795500295
1567	BMP3	-0.0877631654568157	-0.0177396776260811	0.0700234878307346
1568	BMP4	0.0712929816385478	-0.348045238531453	-0.419338220170001
1569	BMP5	0.15833708527835	0.247456291875165	0.089119206596815
1570	BMP6	0.563222144795664	0.150162411218181	-0.413059733577483
1571	BMP7	0.0823703250748729	-0.172378526197654	-0.254748851272527
1572	BMP8A	-0.10688294368698	-0.15199027177906	-0.04510732809208
1573	BMP8B	-0.237419674900152	-0.183856851193366	0.053562823706786
1574	BMPER	0.197886256672841	0.230691437035531	0.03280518036269
1575	BMPR1A	0.251882765572649	-0.0198861825007662	-0.271768948073415
1576	BMPR1B	-0.110920810086706	-0.273221488644546	-0.16230067855784
1577	BMPR2	0.0734491118414325	0.0284796937958737	-0.0449694180455588
1578	BMS1	-0.729897893904848	-0.765928647462307	-0.036030753557459
1579	BMX	0.347434791132985	0.190979788645197	-0.156455002487788
1580	BNC1	-0.0883790658540519	0.106666972370335	0.195046038224387
1581	BNC2	0.185274730099459	-0.0892293882111793	-0.274504118310638
1582	BNIP1	-0.794075829267698	-0.374082131807169	0.419993697460529
1583	BNIP2	-0.0377063353071153	0.13023696891964	0.167943304226755
1584	BNIP3	0.170260933843708	0.351054487242895	0.180793553399187
1585	BNIP3L	0.239680361160244	0.201471458508853	-0.038208902651391
1586	BNIPL	-0.351863783569751	-0.435794606226852	-0.083930822657101
1587	BOC	-0.0986271530176251	0.256945956338786	0.355573109356411
1588	BOD1	0.494638044431714	0.238078582288243	-0.256559462143471
1589	BOD1L1	0.195716434745765	0.262258404583685	0.06654196983792
1590	BOD1L2	-0.0315254761615739	0.263282353448504	0.294807829610078
1591	BOK	0.260492400415818	0.0951896459813762	-0.165302754434442
1592	BOLA1	-0.163071084487674	0.0681654878559383	0.231236572343612
1593	BOLA2	0.309606539456056	0.551868266522886	0.24226172706683
1594	BOLA2B	0.200249259209839	0.199495810899291	-0.000753448310547994
1595	BOLA3	-0.201749675284665	-0.20383084363652	-0.00208116835185498
1596	BOLL	0.354843876124584	0.0757542937446106	-0.279089582379973
1597	BOP1	-1.24764410103325	-1.15596684909413	0.09167725193912
1598	BORA	-0.321059492935529	-0.501258242069459	-0.18019874913393
1599	BPGM	0.0537134221793321	0.448384807375751	0.394671385196419
1600	BPHL	0.0477533329151218	-0.0750795875709831	-0.122832920486105
1601	BPI	0.270482178926178	0.325215933081139	0.054733754154961
1602	BPIFA1	-0.0478722242222079	0.271854553615048	0.319726777837256
1603	BPIFA2	0.182540048684858	0.132791592277757	-0.049748456407101
1604	BPIFA3	-0.123064393983189	0.232090949507452	0.355155343490641
1605	BPIFB1	0.182791905181032	-0.368107926214888	-0.55089983139592
1606	BPIFB2	-0.0240261567148671	0.488064859203249	0.512091015918116
1607	BPIFB3	0.0883597662974442	0.0384971768504943	-0.0498625894469499
1608	BPIFB4	0.224028643880973	-0.308259839502846	-0.532288483383819
1609	BPIFB6	0.00502727905877043	0.200758395438175	0.195731116379405
1610	BPIFC	0.24876586969184	-0.130127597224006	-0.378893466915846
1611	BPNT1	0.0762558338784544	0.0600192449600948	-0.0162365889183596
1612	BPTF	0.0388725174970379	-0.30889049355677	-0.347763011053808
1613	BPY2	0.196318090169535	0.432588152261429	0.236270062091894
1614	BPY2B	0.334065562050661	0.280916794867891	-0.05314876718277
1615	BPY2C	0.284549327800597	0.495226407781906	0.210677079981309
1616	BRAF	-0.0116203355559594	-0.0376655590981434	-0.026045223542184
1617	BRAP	-0.0164245349994305	-0.0341666450301521	-0.0177421100307216
1618	BRAT1	-0.0157679191538922	-0.170734196192019	-0.154966277038127
1619	BRCA1	-0.840558937682075	-0.775079348669066	0.065479589013009
1620	BRCA2	-0.496574208022577	-0.24222604967537	0.254348158347207
1621	BRCC3	0.319426792960789	0.0843487576915468	-0.235078035269242
1622	BRD1	0.725314117700533	0.509700656081055	-0.215613461619478
1623	BRD2	0.00898044568556766	0.00464833711442014	-0.00433210857114752
1624	BRD3	0.236209410379965	0.511775931039266	0.275566520659301
1625	BRD4	-0.11564869530817	-0.0709595958452506	0.0446890994629194
1626	BRD7	-0.778519732710771	-0.650212384492579	0.128307348218192
1627	BRD8	0.0750827619224771	0.142316717225989	0.0672339553035119
1628	BRD9	0.282993286629361	0.233791728003211	-0.04920155862615
1629	BRDT	0.264165785691832	-0.375038555144658	-0.63920434083649
1630	BRE	0.0501984198541363	-0.193770223172864	-0.243968643027
1631	BRF1	-1.08828131910208	-0.808999429843017	0.279281889259063
1632	BRF2	-0.619667044020487	-0.412174549543601	0.207492494476886
1633	BRI3	-0.327684098610153	-0.103498250821675	0.224185847788478
1634	BRI3BP	-0.082381104719575	0.192124003350709	0.274505108070284
1635	BRICD5	0.220189161616617	0.468056398998508	0.247867237381891
1636	BRINP1	0.280921037438389	-0.00837737325248755	-0.289298410690877
1637	BRINP2	0.127612260138165	0.0183950821180588	-0.109217178020106
1638	BRINP3	-0.26486125711001	-0.162767306707297	0.102093950402713
1639	BRIP1	-0.0821446270298435	0.109318645423452	0.191463272453296
1640	BRIX1	-0.842065323915849	-0.65032224546931	0.191743078446539
1641	BRK1	-0.446762020765151	-0.527375606990264	-0.080613586225113
1642	BRMS1	-0.0293545494988962	-0.084878243358108	-0.0555236938592118
1643	BRMS1L	0.386794702658893	-0.125174573394571	-0.511969276053464
1644	BROX	0.325615496349413	0.468587985799256	0.142972489449843
1645	BRPF1	-1.0512565997528	-0.605280444063408	0.445976155689392
1646	BRPF3	-0.0381064407849974	0.40072423126992	0.438830672054917
1647	BRS3	-0.026721425799866	0.274040687594054	0.30076211339392
1648	BRSK1	-0.140800194317158	0.0332558787782417	0.1740560730954
1649	BRSK2	-0.0511724553860194	-0.0754489917269684	-0.024276536340949
1650	BRWD1	0.27785512707995	0.257023149526079	-0.020831977553871
1651	BRWD3	0.115819556657264	-0.133169456957255	-0.248989013614519
1652	BSCL2	-0.223026712516622	-0.451959205305823	-0.228932492789201
1653	BSDC1	-0.0615792887612323	-0.136905080993247	-0.0753257922320147
1654	BSG	0.0197063789794745	-0.236092664026126	-0.255799043005601
1655	BSN	0.0299332839099973	-0.071470945696899	-0.101404229606896
1656	BSND	-0.0632567279957889	-0.228346977375022	-0.165090249379233
1657	BSPH1	-0.166922808067213	0.347486987651251	0.514409795718464
1658	BSPRY	0.0759077128177891	-0.0957552361025079	-0.171662948920297
1659	BST1	-0.058301686043736	0.251879546739304	0.31018123278304
1660	BST2	0.378370594241428	0.173097761754226	-0.205272832487202
1661	BSX	0.391318000564619	0.273515529495593	-0.117802471069026
1662	BTAF1	-0.238952677684578	-0.293025832748697	-0.054073155064119
1663	BTBD1	0.0901123526490357	-0.0214024374005326	-0.111514790049568
1664	BTBD10	0.225904410226653	0.0893771760839774	-0.136527234142676
1665	BTBD11	0.223796111940262	0.227117816774234	0.00332170483397201
1666	BTBD16	-0.030349453002944	-0.0150617051797356	0.0152877478232084
1667	BTBD17	0.0951926029516273	-0.00827827330729125	-0.103470876258919
1668	BTBD18	-0.127462226609126	-0.121854711648984	0.00560751496014202
1669	BTBD19	-0.0115459838926125	0.201530886721241	0.213076870613853
1670	BTBD2	0.294517694967717	0.183821497562724	-0.110696197404993
1671	BTBD3	0.292563927654611	-0.109585046633883	-0.402148974288494
1672	BTBD6	0.0798254691969252	0.406490205050835	0.32666473585391
1673	BTBD7	-0.201758732786277	-0.105099307855928	0.096659424930349
1674	BTBD8	0.0582353608354489	-0.0881642692501114	-0.14639963008556
1675	BTBD9	0.0726450068929043	-0.0285335278602779	-0.101178534753182
1676	BTC	0.0724405862577917	-0.273531318062231	-0.345971904320023
1677	BTD	-0.197878538878209	-0.0781626946037154	0.119715844274494
1678	BTF3	-0.759800223531812	-0.654549731420627	0.105250492111185
1679	BTF3L4	-0.390422818088876	-0.638418200065119	-0.247995381976243
1680	BTG1	0.05220652264329	0.222275655014654	0.170069132371364
1681	BTG2	0.201705209671943	0.119040131356362	-0.082665078315581
1682	BTG3	0.361896373137122	0.172639395776887	-0.189256977360235
1683	BTG4	0.35970175776608	0.0733964794451575	-0.286305278320923
1684	BTK	0.0704473120498472	0.149472647094379	0.0790253350445318
1685	BTLA	0.182838992871191	0.0286066698591502	-0.154232323012041
1686	BTN1A1	0.240140724004502	0.252082388819509	0.011941664815007
1687	BTN2A1	0.205031792502275	0.112932681671741	-0.092099110830534
1688	BTN2A2	0.176421926458796	0.362990474894398	0.186568548435602
1689	BTN3A1	0.0363626538339732	0.349260290001612	0.312897636167639
1690	BTN3A2	0.278140600720754	0.176739535518475	-0.101401065202279
1691	BTN3A3	0.252072809153825	0.0133424716748088	-0.238730337479016
1692	BTNL10	-0.0491430093914518	0.0851526822867144	0.134295691678166
1693	BTNL2	0.0469582919730349	0.0647479071789201	0.0177896152058852
1694	BTNL3	0.307411801368012	0.317984160635225	0.010572359267213
1695	BTNL8	-0.102839886962238	0.403120313820635	0.505960200782873
1696	BTNL9	0.0377614204060686	-0.0717905443360034	-0.109551964742072
1697	BTRC	-0.327733902766759	-0.0253526085345435	0.302381294232215
1698	BUB1	-0.1706294474988	-0.553654705446498	-0.383025257947698
1699	BUB1B	-1.01184329176254	-1.35429040073246	-0.34244710896992
1700	BUB3	-2.20366017985661	-2.59428258733003	-0.39062240747342
1701	BUD13	-0.426906698566922	-0.0637112875017629	0.363195411065159
1702	BUD31	-1.94162370062452	-1.7273753701739	0.21424833045062
1703	BVES	0.428956164920236	0.0844460673247504	-0.344510097595486
1704	BYSL	-0.624784980993285	-0.54792046119754	0.076864519795745
1705	BZRAP1	0.196290414476843	-0.0180393213244259	-0.214329735801269
1706	BZW1	-0.023988244545465	-0.0161919459538701	0.0077962985915949
1707	BZW2	-0.513152628633681	-0.447089546396193	0.066063082237488
1708	C10orf10	-0.381135284788534	-0.0228216216325204	0.358313663156014
1709	C10orf105	-0.0492563993400476	-0.049138767141838	0.000117632198209601
1710	C10orf107	0.0330724318919017	0.216453134897933	0.183380703006031
1711	C10orf111	0.18469307976161	0.230837339436759	0.046144259675149
1712	C10orf113	0.345562365096723	0.135174259452777	-0.210388105643946
1713	C10orf12	-0.799194966416705	-0.858653862183889	-0.059458895767184
1714	C10orf120	-0.175698003715223	-0.0601533180572115	0.115544685658012
1715	C10orf126	0.0577464405153866	0.373619179351089	0.315872738835702
1716	C10orf128	-0.384043627589145	-0.437828555867816	-0.053784928278671
1717	C10orf131	0.164666178602871	-0.337662761571351	-0.502328940174222
1718	C10orf142	-0.109520192798693	-0.326099819069107	-0.216579626270414
1719	C10orf2	-2.01814402968996	-1.73017016382914	0.28797386586082
1720	C10orf25	-0.153501549182279	-0.331555964329585	-0.178054415147306
1721	C10orf32	-0.218918928017089	0.130400711334021	0.34931963935111
1722	C10orf35	-0.147692305197561	-0.161542800136783	-0.013850494939222
1723	C10orf53	-0.150645859156607	0.0040598482986689	0.154705707455276
1724	C10orf54	0.0059353576868274	-0.153886438472282	-0.159821796159109
1725	C10orf55	-0.201730563412577	-0.331434258007179	-0.129703694594602
1726	C10orf62	-0.223502195487811	-0.0759885513770857	0.147513644110725
1727	C10orf67	-0.0405577285790281	0.214324530051236	0.254882258630264
1728	C10orf71	-0.153403238114964	0.0180517182376574	0.171454956352621
1729	C10orf76	-0.128200850109024	-0.399791571134623	-0.271590721025599
1730	C10orf82	0.18455595705163	0.215646061240414	0.031090104188784
1731	C10orf88	0.00783268064174369	0.0323253333613439	0.0244926527196002
1732	C10orf90	-0.252177251206671	0.421062901062428	0.673240152269099
1733	C10orf91	0.0966482095235603	0.101016909678856	0.0043687001552957
1734	C10orf95	-0.872252548599119	-0.39063944971075	0.481613098888369
1735	C10orf99	-0.266693834826135	-0.0877317486307211	0.178962086195414
1736	C11orf1	0.358833592374057	0.247615814598671	-0.111217777775386
1737	C11orf16	0.0895221464169524	0.189500385052108	0.0999782386351556
1738	C11orf21	0.295800192582481	0.150882815055127	-0.144917377527354
1739	C11orf24	0.411683381717092	0.125283688560986	-0.286399693156106
1740	C11orf30	-0.103568870046024	0.100894899944962	0.204463769990986
1741	C11orf31	0.0978503401576385	-0.263068669397108	-0.360919009554746
1742	C11orf40	0.0429221725280358	0.196472381618082	0.153550209090046
1743	C11orf42	0.0827888492655496	0.214811501778969	0.132022652513419
1744	C11orf44	0.0817940150420905	0.270915517105943	0.189121502063853
1745	C11orf45	0.313234004124972	0.361057104157616	0.047823100032644
1746	C11orf49	0.0364757967645007	-0.0376977930534838	-0.0741735898179845
1747	C11orf52	-0.0630068895459006	-0.0365310597560401	0.0264758297898605
1748	C11orf53	0.198765038223255	0.301001344463949	0.102236306240694
1749	C11orf54	0.263104496357525	0.0829136633155995	-0.180190833041925
1750	C11orf57	-0.525862697862287	-0.23200952910818	0.293853168754107
1751	C11orf58	0.140949724345268	0.105262600613217	-0.035687123732051
1752	C11orf63	0.288200148244898	0.071399583839502	-0.216800564405396
1753	C11orf65	-0.0148954452830924	0.354151903282532	0.369047348565624
1754	C11orf68	-0.127222193583693	0.039727666718781	0.166949860302474
1755	C11orf70	0.0536105813089294	-0.29391998168723	-0.347530562996159
1756	C11orf71	0.2295309800403	0.169052028421043	-0.060478951619257
1757	C11orf73	0.140378460917881	-0.0144384791844162	-0.154816940102297
1758	C11orf74	-0.0123768902465085	0.044031212681358	0.0564081029278665
1759	C11orf80	-0.0332351307083503	0.157794644975951	0.191029775684301
1760	C11orf84	0.167559347662889	-0.0598674658639332	-0.227426813526822
1761	C11orf85	0.113285583125614	-0.0639716265079186	-0.177257209633533
1762	C11orf86	-0.329323402019641	0.0317869028259613	0.361110304845602
1763	C11orf87	0.136684479790955	0.0277864442545166	-0.108898035536438
1764	C11orf88	-0.0163298413650156	-0.211048197737111	-0.194718356372095
1765	C11orf91	0.169516910274989	0.0554421475805476	-0.114074762694441
1766	C11orf94	0.108320115535558	0.0720340070891801	-0.0362861084463779
1767	C11orf95	0.129990543883578	-0.0027736672277785	-0.132764211111357
1768	C11orf96	0.136403848054982	-0.0956260874738399	-0.232029935528822
1769	C11orf97	0.424394010813698	-0.0737844507401457	-0.498178461553844
1770	C11orf98	0.0662374045276243	-0.0242805562507012	-0.0905179607783255
1771	C12orf10	-0.161722784332265	-0.56000311038173	-0.398280326049465
1772	C12orf29	0.0585513250743595	-0.166326090184113	-0.224877415258473
1773	C12orf4	0.0163491733166952	0.0986869572582409	0.0823377839415457
1774	C12orf40	0.443889867849512	0.236493415798079	-0.207396452051433
1775	C12orf42	0.364762363002025	0.319910910651591	-0.044851452350434
1776	C12orf43	0.231803260555731	-0.229264242528708	-0.461067503084439
1777	C12orf45	-1.29179880098253	-0.933598081571586	0.358200719410944
1778	C12orf49	-0.0264760927869606	-0.0778236740636676	-0.051347581276707
1779	C12orf50	0.23655113361017	-0.0260937714389137	-0.262644905049084
1780	C12orf54	-0.391712196945244	-0.0235037519747008	0.368208444970543
1781	C12orf56	0.0459272478818091	0.179218937613978	0.133291689732169
1782	C12orf57	-0.0669071155803429	0.0695701580668104	0.136477273647153
1783	C12orf60	0.305071292703209	-0.0486877597557397	-0.353759052458949
1784	C12orf65	-0.501237212533559	-0.512788301831884	-0.0115510892983249
1785	C12orf66	0.252231562553423	0.150007893523523	-0.1022236690299
1786	C12orf71	-0.00292727750125532	-0.00162612571865661	0.00130115178259871
1787	C12orf73	-0.162216924421425	0.190575186996881	0.352792111418306
1788	C12orf74	0.0176532268259186	-0.0289552417585074	-0.046608468584426
1789	C12orf75	-0.0339151017322402	0.0375518581045033	0.0714669598367435
1790	C12orf76	0.0490790428000765	-0.265659184995588	-0.314738227795665
1791	C12orf77	-0.176838015599075	0.144063724735751	0.320901740334826
1792	C12orf79	-0.165063433069156	0.314977203141055	0.480040636210211
1793	C12orf80	-0.423526083060174	-0.632435317424496	-0.208909234364322
1794	C14orf1	-0.272895903108626	0.0202304383521001	0.293126341460726
1795	C14orf105	0.220272453023025	0.258410593866943	0.038138140843918
1796	C14orf119	0.326924381693121	0.335970792412174	0.00904641071905299
1797	C14orf132	0.230644358290262	0.265857603954248	0.035213245663986
1798	C14orf142	0.0601159804959384	0.0294025968555792	-0.0307133836403592
1799	C14orf159	-0.123371894986155	0.270945574000417	0.394317468986572
1800	C14orf166	0.259245238568515	0.0225892516989889	-0.236655986869526
1801	C14orf169	-0.49324486828029	-0.303208837330843	0.190036030949447
1802	C14orf177	0.552984566872406	0.215011668059976	-0.33797289881243
1803	C14orf178	-0.6633770277811	-0.602843912938356	0.0605331148427439
1804	C14orf180	0.0773493218749629	0.143711437991339	0.0663621161163761
1805	C14orf2	-0.283865001114964	-0.54355393295309	-0.259688931838126
1806	C14orf28	-0.121920706676518	0.0534145795261671	0.175335286202685
1807	C14orf37	0.0867235998929514	0.222446783051656	0.135723183158705
1808	C14orf39	0.253448885359535	0.254083608221744	0.000634722862208947
1809	C14orf79	0.0669745959018192	0.241946299800083	0.174971703898264
1810	C14orf80	-1.79524769466427	-1.16866301903832	0.62658467562595
1811	C14orf93	0.0961531349974353	-0.0203107930102885	-0.116463928007724
1812	C15orf26	0.105852615182365	0.0242608298552833	-0.0815917853270817
1813	C15orf27	0.0760615190588264	0.141209374832596	0.0651478557737696
1814	C15orf32	0.204504911053416	0.19415511957158	-0.010349791481836
1815	C15orf38-AP3S2	-0.140615532618156	0.155505208274025	0.296120740892181
1816	C15orf39	0.0378913629495963	-0.10570880357784	-0.143600166527436
1817	C15orf40	0.270423625447101	0.027146303360931	-0.24327732208617
1818	C15orf41	-1.61075493157128	-1.72479348450935	-0.11403855293807
1819	C15orf43	-0.442922411482687	0.139499325974973	0.58242173745766
1820	C15orf48	-0.341821185281241	0.384605805911593	0.726426991192834
1821	C15orf52	0.190997411206889	-0.114386057978252	-0.305383469185141
1822	C15orf53	0.148283418595322	0.0936430974014958	-0.0546403211938262
1823	C15orf54	0.00147516010773963	-0.0827142654499514	-0.084189425557691
1824	C15orf56	0.163152579834865	0.0577334889677978	-0.105419090867067
1825	C15orf57	-0.112512262918421	-0.470677548691807	-0.358165285773386
1826	C15orf59	0.121219246677657	0.0327693548974826	-0.0884498917801744
1827	C15orf61	0.0796068943731696	0.148565347321892	0.0689584529487224
1828	C15orf62	0.353805938704199	0.0996896598495205	-0.254116278854679
1829	C15orf65	0.377472199037778	-0.399576422294625	-0.777048621332403
1830	C16orf13	0.392463754883768	0.0916891045096763	-0.300774650374092
1831	C16orf45	0.133069008906448	0.159125694628274	0.026056685721826
1832	C16orf46	-0.0438908685275583	0.14457010033761	0.188460968865168
1833	C16orf47	0.0350208665138884	0.451518636171656	0.416497769657768
1834	C16orf52	0.055080323751141	0.294179520489919	0.239099196738778
1835	C16orf54	0.399620014459261	0.562408569687226	0.162788555227965
1836	C16orf58	0.199452463965424	0.155066662095466	-0.044385801869958
1837	C16orf59	-0.486151327388221	-0.651271523988669	-0.165120196600448
1838	C16orf62	-0.376692625288049	-0.0303195510250764	0.346373074262973
1839	C16orf70	0.0529904891671844	-0.16042062066667	-0.213411109833854
1840	C16orf71	-0.0187760285509849	0.421978519879877	0.440754548430862
1841	C16orf72	0.667940874302642	0.794322502822784	0.126381628520142
1842	C16orf74	0.198106425391799	0.26533807545194	0.067231650060141
1843	C16orf78	0.0752542957849921	-0.535746789327411	-0.611001085112403
1844	C16orf82	0.0313108712322526	0.284882809445112	0.253571938212859
1845	C16orf86	-0.170211143922333	-0.13610631576596	0.034104828156373
1846	C16orf87	-0.0705801306278048	-0.0146244845688465	0.0559556460589583
1847	C16orf89	0.226515969489228	0.146760575912299	-0.079755393576929
1848	C16orf90	0.290388986491171	0.712189371046317	0.421800384555146
1849	C16orf91	0.0818185784422227	0.179719592493773	0.0979010140515503
1850	C16orf92	0.454354682804062	0.463555339212544	0.009200656408482
1851	C16orf93	0.615411203553025	0.481721297431028	-0.133689906121997
1852	C16orf95	0.1322609557058	-0.0910777081615451	-0.223338663867345
1853	C16orf96	0.194153192784785	0.534390181975715	0.34023698919093
1854	C16orf97	-0.037550500410888	0.194806222467747	0.232356722878635
1855	C17orf100	0.119078120122174	0.171303911355629	0.052225791233455
1856	C17orf102	-0.368376989283302	-0.409534803649092	-0.04115781436579
1857	C17orf104	-0.131772580279875	-0.162269004912685	-0.03049642463281
1858	C17orf105	0.122330265575672	-0.117850514586641	-0.240180780162313
1859	C17orf107	-0.0409881785709173	0.17601748149014	0.217005660061057
1860	C17orf112	0.29898612325235	0.394774194820386	0.095788071568036
1861	C17orf47	-0.366180341837099	-0.281339543459504	0.084840798377595
1862	C17orf49	-0.100923017207042	0.327809566409573	0.428732583616615
1863	C17orf50	-0.213935795966434	-0.287412269271245	-0.073476473304811
1864	C17orf51	-0.192102614581879	-0.0068465012004314	0.185256113381448
1865	C17orf53	-0.807492133590578	-0.639024346915356	0.168467786675222
1866	C17orf58	-0.591438591298386	-0.491834255922427	0.099604335375959
1867	C17orf59	-0.095035895584984	-0.0237531193428995	0.0712827762420845
1868	C17orf62	-0.208385783852684	-0.0094155678715947	0.198970215981089
1869	C17orf64	-0.230017916133824	-0.0297511708609031	0.200266745272921
1870	C17orf67	-0.201841408098117	-0.000793216781944273	0.201048191316173
1871	C17orf70	-0.0550018891958746	-0.30612321661851	-0.251121327422635
1872	C17orf74	-0.0599333125233723	0.224046700959705	0.283980013483077
1873	C17orf75	-0.106072459516441	-0.138168915671373	-0.032096456154932
1874	C17orf77	0.120114298061094	0.0683150113076971	-0.0517992867533969
1875	C17orf78	-0.13782169223411	-0.0168673044346508	0.120954387799459
1876	C17orf80	-0.178838112709595	0.171330181857973	0.350168294567568
1877	C17orf82	-0.138204924183671	-0.261636136223187	-0.123431212039516
1878	C17orf85	0.0798600591738085	-0.358063211311758	-0.437923270485567
1879	C17orf89	-1.145372995295	-1.11021850989977	0.0351544853952301
1880	C17orf96	0.107775407778985	-0.126980728597737	-0.234756136376722
1881	C17orf97	0.210260558260472	0.268258825149083	0.057998266888611
1882	C17orf98	-0.346691041645406	-0.101667304206615	0.245023737438791
1883	C17orf99	0.0286693401823789	-0.0495684155000179	-0.0782377556823968
1884	C18orf21	-0.446275918248466	-0.634168116025247	-0.187892197776781
1885	C18orf25	0.230109979259595	0.161688904640372	-0.068421074619223
1886	C18orf32	0.47655146429646	0.215878318308079	-0.260673145988381
1887	C18orf42	0.045442944511186	0.211995099199465	0.166552154688279
1888	C18orf54	0.150256803397988	0.446494858299268	0.29623805490128
1889	C18orf63	0.0950585270703007	0.208974421125631	0.11391589405533
1890	C18orf65	0.139722885579039	0.399823313066033	0.260100427486994
1891	C18orf8	0.0468168521110989	0.0525196065290051	0.0057027544179062
1892	C19orf12	-0.270678331167563	-0.312247922271616	-0.041569591104053
1893	C19orf18	0.07568320030704	0.0805939472303959	0.0049107469233559
1894	C19orf24	0.181707392292329	-0.0192841323070759	-0.200991524599405
1895	C19orf25	-0.104690036121614	-0.117592560676463	-0.012902524554849
1896	C19orf26	0.192989492951197	0.231586254414997	0.0385967614638
1897	C19orf33	0.170033611506952	0.226345711081687	0.056312099574735
1898	C19orf35	0.103696319666203	0.142637083697022	0.038940764030819
1899	C19orf38	0.180470926776942	0.232758645879872	0.05228771910293
1900	C19orf40	-0.606743374232353	-0.391751084953721	0.214992289278632
1901	C19orf43	-0.772659136784398	-0.559501032639532	0.213158104144866
1902	C19orf44	0.0306808509098626	0.154929389143159	0.124248538233296
1903	C19orf45	-0.118750411186308	0.23491397582813	0.353664387014438
1904	C19orf47	-0.0969271755118797	-0.291740209813538	-0.194813034301658
1905	C19orf48	-0.0626109365706102	0.0853765457988472	0.147987482369457
1906	C19orf52	-1.3684975538752	-1.15738252957869	0.21111502429651
1907	C19orf53	-0.280077150053228	-0.328925574834104	-0.048848424780876
1908	C19orf54	0.0691840005376043	-0.204805988959223	-0.273989989496827
1909	C19orf57	-0.205406925501117	0.078602950652145	0.284009876153262
1910	C19orf60	0.294463729170064	0.288825451344433	-0.00563827782563103
1911	C19orf66	-0.228422307829332	0.0841092885403434	0.312531596369675
1912	C19orf67	-0.0850380514032787	-0.029820064033055	0.0552179873702237
1913	C19orf68	-0.0229692640361945	0.292374567285203	0.315343831321397
1914	C19orf70	-0.531516686641893	-0.44887359512957	0.082643091512323
1915	C19orf71	0.293319207732826	0.0531339384524006	-0.240185269280425
1916	C19orf73	-0.148865408309006	0.168204336280417	0.317069744589423
1917	C19orf80	0.106457919224815	-0.0206018730297713	-0.127059792254586
1918	C19orf81	-0.334689853944037	-0.0318613903543824	0.302828463589655
1919	C19orf84	0.123982106974934	-0.326159325500655	-0.450141432475589
1920	C1D	0.136254390488583	-0.360052590321705	-0.496306980810288
1921	C1GALT1	0.322040559747748	0.0817595775694574	-0.240280982178291
1922	C1GALT1C1	0.0505496042912924	0.354109184067471	0.303559579776179
1923	C1GALT1C1L	0.039842354552737	-0.159575350860677	-0.199417705413414
1924	C1orf100	-0.0256961712882015	0.0618090893457403	0.0875052606339418
1925	C1orf101	0.188093294956785	-0.132995010157885	-0.32108830511467
1926	C1orf105	-0.174646595639412	0.0294086189126109	0.204055214552023
1927	C1orf106	-0.00811597224626015	-0.0274189167139816	-0.0193029444677215
1928	C1orf109	-1.25388228294535	-1.40848781541164	-0.15460553246629
1929	C1orf110	0.114887451349084	-0.0542303056368844	-0.169117756985968
1930	C1orf111	0.00511323961841426	0.105903443615846	0.100790203997432
1931	C1orf112	0.234184132854223	0.149131994603808	-0.085052138250415
1932	C1orf115	0.0295044415768364	0.235161058609094	0.205656617032258
1933	C1orf116	0.155057721994281	0.121950708120169	-0.033107013874112
1934	C1orf122	0.224252585083023	-0.0837211065631414	-0.307973691646164
1935	C1orf123	-0.407898487531574	0.0102401637087668	0.418138651240341
1936	C1orf127	-0.11429121340019	-0.0235201572357251	0.0907710561644649
1937	C1orf131	-1.25942376498762	-1.20863531228462	0.050788452703
1938	C1orf137	-0.254952722946575	-0.109041658111469	0.145911064835106
1939	C1orf141	0.144348983275094	-0.0394253031173845	-0.183774286392479
1940	C1orf146	-0.124655705570708	-0.109134722797832	0.015520982772876
1941	C1orf158	0.0488158832624112	0.0503957707283148	0.0015798874659036
1942	C1orf159	-0.362141571177297	-0.203023278301898	0.159118292875399
1943	C1orf162	0.185915007690664	-0.0194598140312569	-0.205374821721921
1944	C1orf167	-0.108343592041634	0.0534800173932841	0.161823609434918
1945	C1orf168	0.0586131699072322	-0.0556222625226742	-0.114235432429906
1946	C1orf174	0.266097082624398	0.117246926196606	-0.148850156427792
1947	C1orf177	-0.279091131309078	-0.349583251489773	-0.070492120180695
1948	C1orf185	0.214671952447389	0.176523771205652	-0.038148181241737
1949	C1orf186	0.100763794688498	0.209847916755484	0.109084122066986
1950	C1orf189	0.293324208688884	0.0901889193570758	-0.203135289331808
1951	C1orf194	-0.398451771774094	-0.1209214268958	0.277530344878294
1952	C1orf195	0.399343836573663	0.412179515772078	0.012835679198415
1953	C1orf198	0.119393603185056	0.136000262646289	0.016606659461233
1954	C1orf204	0.405518412547362	-0.0198652826918391	-0.425383695239201
1955	C1orf21	-0.0159133245333689	0.321608939816974	0.337522264350343
1956	C1orf210	-0.103872980047763	-0.0605043814265245	0.0433685986212385
1957	C1orf216	-0.333240708125299	0.151373529578207	0.484614237703506
1958	C1orf226	0.0653220655974237	-0.0215904781172978	-0.0869125437147215
1959	C1orf228	-0.404931128565002	-0.0486960049957853	0.356235123569217
1960	C1orf229	0.337117802940063	0.228284507836697	-0.108833295103366
1961	C1orf233	-0.0128408230889018	0.180837975313257	0.193678798402159
1962	C1orf234	0.101719181430099	0.0833475518034115	-0.0183716296266875
1963	C1orf27	-0.826543486172182	-0.743431565644266	0.0831119205279159
1964	C1orf43	0.131817540985679	-0.0412609368538132	-0.173078477839492
1965	C1orf50	-0.197328542610793	-0.125767494200722	0.071561048410071
1966	C1orf52	-0.0102310145262312	-0.0370253958987681	-0.0267943813725369
1967	C1orf53	0.162039811409738	-0.0327340728555753	-0.194773884265313
1968	C1orf54	0.0074281456656452	0.0494294941501362	0.042001348484491
1969	C1orf56	-0.51389409988254	-0.494173908577318	0.019720191305222
1970	C1orf61	0.202478683259804	-0.204164796170185	-0.406643479429989
1971	C1orf64	0.211745174578421	-0.0214099132367284	-0.233155087815149
1972	C1orf68	0.39600584930194	-0.0455328302659085	-0.441538679567848
1973	C1orf86	-0.0535937265677902	-0.153849114071189	-0.100255387503399
1974	C1orf87	0.0801771783688572	-0.191692251969772	-0.271869430338629
1975	C1orf94	-0.285891353933754	0.149282518412945	0.435173872346699
1976	C1orf95	0.0772005871439378	0.0145012296521014	-0.0626993574918364
1977	C1QA	0.283225858385099	-0.0197028582021224	-0.302928716587221
1978	C1QB	0.0593192525862827	0.307116931990724	0.247797679404441
1979	C1QBP	-1.15776877098657	-1.26832203409957	-0.110553263113
1980	C1QC	0.100995458540391	-0.0183806749756881	-0.119376133516079
1981	C1QL1	-0.0377969816557559	-0.0324705226287325	0.0053264590270234
1982	C1QL2	-0.147040908249783	-0.360841950824735	-0.213801042574952
1983	C1QL3	0.270576159810508	0.262183425765088	-0.00839273404541996
1984	C1QL4	-0.190455043520649	-0.395932288337629	-0.20547724481698
1985	C1QTNF1	0.0770581985832696	0.0100917823260694	-0.0669664162572002
1986	C1QTNF2	0.200622134818781	0.200116128039325	-0.000506006779456003
1987	C1QTNF3	0.229604872100401	0.516230864614495	0.286625992514094
1988	C1QTNF4	-0.0223318997747143	-0.0972118529465841	-0.0748799531718698
1989	C1QTNF5	0.256557882577969	-0.0892992860412087	-0.345857168619178
1990	C1QTNF6	-0.0452404620020298	-0.0304747901694277	0.0147656718326021
1991	C1QTNF7	0.52055383592405	0.46351589787339	-0.05703793805066
1992	C1QTNF8	0.0492779635007319	0.239867351680172	0.19058938817944
1993	C1QTNF9	0.0120956099867376	-0.00759845119412628	-0.0196940611808639
1994	C1QTNF9B	0.10916784071838	-0.246977410717774	-0.356145251436154
1995	C1QTNF9B-AS1	-0.105410227741328	0.0317446450961609	0.137154872837489
1996	C1RL	0.196270455924811	0.0738870874163137	-0.122383368508497
1997	C1S	-0.246073930472899	0.0530700789551304	0.299144009428029
1998	C2	-0.104158454934647	0.0775556512115267	0.181714106146174
1999	C20orf141	0.246426882362994	0.301856513290845	0.055429630927851
[truncated: 17,116 more rows]
