# Supplementary material for: Collateral deletion of the mitochondrial AAA+ ATPase ATAD1 sensitizes cancer cells to proteasome dysfunction
Source: eLife. 2022 Nov 21;11:e82860. doi: 10.7554/eLife.82860 (PMC9815822; doi:10.7554/eLife.82860)
Supplement: Figure 1—figure supplement 1—source data 1. [file elife-82860-fig1-figsupp1-data1.zip]

Archive with 33 entries (30 files):
- elife_Figure 1 Supplement 1/
- __MACOSX/._elife_Figure 1 Supplement 1
- elife_Figure 1 Supplement 1/.DS_Store
- __MACOSX/elife_Figure 1 Supplement 1/._.DS_Store
- elife_Figure 1 Supplement 1/Figure 1 supplement 1 source data 2/
- __MACOSX/elife_Figure 1 Supplement 1/._Figure 1 supplement 1 source data 2
- elife_Figure 1 Supplement 1/Figure 1 supplement 1 source data 1/
- __MACOSX/elife_Figure 1 Supplement 1/._Figure 1 supplement 1 source data 1
- elife_Figure 1 Supplement 1/Figure 1 supplement 1 source data 3.txt
- __MACOSX/elife_Figure 1 Supplement 1/._Figure 1 supplement 1 source data 3.txt
- elife_Figure 1 Supplement 1/Figure 1 supplement 1 source data 4.txt
- __MACOSX/elife_Figure 1 Supplement 1/._Figure 1 supplement 1 source data 4.txt
- elife_Figure 1 Supplement 1/Figure 1 supplement 1 source data 2/Case 1_PTEN 20x.jpg
- __MACOSX/elife_Figure 1 Supplement 1/Figure 1 supplement 1 source data 2/._Case 1_PTEN 20x.jpg
- elife_Figure 1 Supplement 1/Figure 1 supplement 1 source data 2/Case 1_PTEN 40x.jpg
- __MACOSX/elife_Figure 1 Supplement 1/Figure 1 supplement 1 source data 2/._Case 1_PTEN 40x.jpg
- elife_Figure 1 Supplement 1/Figure 1 supplement 1 source data 2/Case 2_ATAD1 40x.jpg
- __MACOSX/elife_Figure 1 Supplement 1/Figure 1 supplement 1 source data 2/._Case 2_ATAD1 40x.jpg
- elife_Figure 1 Supplement 1/Figure 1 supplement 1 source data 2/Case 1_ATAD1 20x.jpg
- __MACOSX/elife_Figure 1 Supplement 1/Figure 1 supplement 1 source data 2/._Case 1_ATAD1 20x.jpg
- elife_Figure 1 Supplement 1/Figure 1 supplement 1 source data 2/Case 2_ATAD1 20x.jpg
- __MACOSX/elife_Figure 1 Supplement 1/Figure 1 supplement 1 source data 2/._Case 2_ATAD1 20x.jpg
- elife_Figure 1 Supplement 1/Figure 1 supplement 1 source data 2/Case 1_ATAD1 40x.jpg
- __MACOSX/elife_Figure 1 Supplement 1/Figure 1 supplement 1 source data 2/._Case 1_ATAD1 40x.jpg
- elife_Figure 1 Supplement 1/Figure 1 supplement 1 source data 2/Case 2_PTEN 20x.jpg
- __MACOSX/elife_Figure 1 Supplement 1/Figure 1 supplement 1 source data 2/._Case 2_PTEN 20x.jpg
- elife_Figure 1 Supplement 1/Figure 1 supplement 1 source data 2/Case 2_PTEN 40x.jpg
- __MACOSX/elife_Figure 1 Supplement 1/Figure 1 supplement 1 source data 2/._Case 2_PTEN 40x.jpg
- elife_Figure 1 Supplement 1/Figure 1 supplement 1 source data 1/ATAD1 Null HE.jpg
- elife_Figure 1 Supplement 1/Figure 1 supplement 1 source data 1/ATAD1 Null IHC.jpg
- __MACOSX/elife_Figure 1 Supplement 1/Figure 1 supplement 1 source data 1/._ATAD1 Null IHC.jpg
- elife_Figure 1 Supplement 1/Figure 1 supplement 1 source data 1/ATAD1 Positive IHC.jpg
- elife_Figure 1 Supplement 1/Figure 1 supplement 1 source data 1/ATAD1 Positive HE.jpg
