# Supplementary material for: Collateral deletion of the mitochondrial AAA+ ATPase ATAD1 sensitizes cancer cells to proteasome dysfunction
Source: eLife. 2022 Nov 21;11:e82860. doi: 10.7554/eLife.82860 (PMC9815822; doi:10.7554/eLife.82860)
Supplement: Figure 1—figure supplement 1—source data 1. [file elife-82860-fig1-figsupp1-data1.zip › elife_Figure 1 Supplement 1/Figure 1 supplement 1 source data 3.txt]

Amino acid	Mut #
1	2
2
3
4	1
5	2
6	3
7	13
8	3
9
10	5
11	2
12
13	1
14	7
15	9
16	7
17	5
18
19	1
20	1
21	1
22
23	2
24	6
25	2
26
27	5
28	4
29	1
30	2
31	2
32
33	5
34	4
35	3
36	8
37
38	9
39	2
40	2
41	1
42	1
43	4
44	2
45	3
46	2
47	4
48	6
49	1
50
51
52	1
53
54
55
56
57	5
58
59	5
60	1
61	2
62	1
63	4
64	3
65	4
66	3
67	3
68	4
69
70	1
71	3
72	2
73	2
74	4
75	2
76	3
77
78	1
79
80
81
82
83
84
85	1
86	1
87	3
88	4
89
90	2
91	1
92	16
93	8
94
95	2
96	2
97	2
98
99	3
100
101	4
102
103
104	1
105	5
106
107	5
108	2
109	1
110	1
111	4
112	3
113	1
114	1
115
116	1
117	2
118
119	1
120
121	2
122	2
123	5
124	6
125	4
126	8
127	8
128	5
129	11
130	135
131	2
132	11
133
134	3
135	3
136	18
137	3
138	3
139	1
140	4
141	2
142	13
143
144	1
145	1
146	7
147
148	1
149	4
150	2
151
152	5
153	5
154	4
155	2
156	1
157	4
158	1
159	3
160
161	1
162	3
163	1
164	4
165	7
166	6
167	5
168	1
169
170	11
171	6
172	1
173	21
174
175	3
176
177	7
178	3
179
180	1
181	1
182	1
183	3
184	5
185
186
187
188	2
189
190
191
192
193	1
194	2
195	2
196	2
197	2
198	1
199	1
200
201	4
202	2
203	2
204	2
205
206
207
208
209	3
210	3
211	1
212
213	1
214	4
215	2
216
217	4
218	2
219
220	1
221	2
222
223	1
224
225	2
226
227
228	1
229	3
230	2
231
232	3
233	39
234	3
235	2
236
237	1
238	1
239	3
240	3
241	2
242	3
243	1
244	2
245	10
246	9
247	3
248	8
249	1
250	1
251	2
252	4
253
254	1
255	2
256	2
257	2
258	2
259	2
260	2
261
262	1
263	3
264	1
265	1
266	2
267	25
268	10
269
270	3
271	1
272	2
273	1
274	8
275	2
276	2
277	3
278	1
279	1
280	1
281	1
282	2
283	1
284	1
285	3
286	1
287	2
288	2
289
290	12
291	1
292	1
293	6
294
295	1
296	1
297	2
298	7
299	13
300	3
301	1
302	1
303
304
305
306
307	1
308	1
309
310	1
311	2
312	2
313	1
314
315	1
316
317
318
319	37
320	7
321	1
322	1
323	29
324	2
325	3
326	2
327
328	6
329	2
330
331
332
333
334	2
335	11
336	6
337	1
338	1
339
340	1
341	9
342	4
343
344	1
345
346	3
347	1
348
349
350	1
351
352
353
354
355
356
357
358
359
360
361
362
363
364
365
366
367
368
369
370	1
371	1
372	1
373	2
374
375	1
376
377
378
379
380
381
382
383
384
385
386
387
388
389
390
391
392
393
394	1
395
396
397
398
399
400
401
402
403
