# Supplementary material for: Collateral deletion of the mitochondrial AAA+ ATPase ATAD1 sensitizes cancer cells to proteasome dysfunction
Source: eLife. 2022 Nov 21;11:e82860. doi: 10.7554/eLife.82860 (PMC9815822; doi:10.7554/eLife.82860)
Supplement: Figure 1—figure supplement 1—source data 1. [file elife-82860-fig1-figsupp1-data1.zip › elife_Figure 1 Supplement 1/Figure 1 supplement 1 source data 4.txt]

Amino acid	Mut #
1
2
3
4
5
6
7
8
9
10
11
12
13	1
14
15
16
17
18
19
20
21
22
23
24
25
26
27
28
29
30
31	1
32
33
34
35
36
37
38
39
40
41
42
43
44
45	1
46
47
48
49	1
50
51
52	1
53
54
55
56
57
58
59
60
61
62
63	1
64
65
66	2
67
68
69
70
71
72
73
74
75
76
77
78
79
80	1
81
82
83	1
84
85
86
87
88
89
90
91
92
93
94
95
96	1
97
98
99
100
101
102
103
104	1
105	1
106	1
107
108
109
110	2
111
112
113
114
115
116
117
118
119
120	1
121
122	1
123
124
125
126	1
127
128
129	1
130
131
132
133
134
135	1
136
137
138
139
140
141
142
143
144
145
146
147
148
149
150
151
152
153	1
154
155
156
157
158
159
160
161
162
163
164	1
165
166
167
168	1
169
170
171
172
173	1
174
175
176	1
177
178
179
180
181
182
183
184
185
186
187	1
188
189
190
191
192
193
194
195
196
197
198
199
200
201
202
203
204
205
206
207
208
209
210
211
212
213
214
215
216	1
217	2
218
219
220	1
221	1
222
223	1
224
225
226
227
228
229
230
231	1
232
233
234
235	2
236
237
238
239
240
241
242
243
244
245
246
247
248	1
249
250
251
252
253
254
255
256	1
257
258
259
260
261
262
263
264
265
266
267
268
269
270
271
272
273
274
275
276
277
278
279
280
281
282
283	1
284
285
286
287
288
289
290
291	1
292
293
294	1
295
296
297
298
299
300
301
302
303
304	3
305
306
307
308
309
310
311
312
313
314
315
316
317
318
319
320
321
322
323
324
325
326
327	1
328
329
330
331
332	1
333
334
335
336
337
338	1
339
340
341
342	1
343	1
344
345
346
347	1
348
349
350
351
352
353
354
355
356
357
358
359
360
361
