# Supplementary material for: Collateral deletion of the mitochondrial AAA+ ATPase ATAD1 sensitizes cancer cells to proteasome dysfunction
Source: eLife. 2022 Nov 21;11:e82860. doi: 10.7554/eLife.82860 (PMC9815822; doi:10.7554/eLife.82860)
Supplement: Figure 1—figure supplement 3—source data 1. [file elife-82860-fig1-figsupp3-data1.zip]

Archive with 46 entries (39 files):
- elife_Figure 1 supplement 3/
- __MACOSX/._elife_Figure 1 supplement 3
- elife_Figure 1 supplement 3/Fig_1_F1S3A_Source Data/
- __MACOSX/elife_Figure 1 supplement 3/._Fig_1_F1S3A_Source Data
- elife_Figure 1 supplement 3/.DS_Store
- __MACOSX/elife_Figure 1 supplement 3/._.DS_Store
- elife_Figure 1 supplement 3/Fig_1_F1S3B Source Data/
- __MACOSX/elife_Figure 1 supplement 3/._Fig_1_F1S3B Source Data
- elife_Figure 1 supplement 3/Fig_1_F1S3A_Source Data/.DS_Store
- __MACOSX/elife_Figure 1 supplement 3/Fig_1_F1S3A_Source Data/._.DS_Store
- elife_Figure 1 supplement 3/Fig_1_F1S3A_Source Data/Fig_1_Supp_3A_Labeled/
- __MACOSX/elife_Figure 1 supplement 3/Fig_1_F1S3A_Source Data/._Fig_1_Supp_3A_Labeled
- elife_Figure 1 supplement 3/Fig_1_F1S3A_Source Data/Fig_1_Supp_3A_Unlabeled/
- __MACOSX/elife_Figure 1 supplement 3/Fig_1_F1S3A_Source Data/._Fig_1_Supp_3A_Unlabeled
- elife_Figure 1 supplement 3/Fig_1_F1S3B Source Data/.DS_Store
- __MACOSX/elife_Figure 1 supplement 3/Fig_1_F1S3B Source Data/._.DS_Store
- elife_Figure 1 supplement 3/Fig_1_F1S3B Source Data/Fig_1_Supp_2B_Unlabeled/
- __MACOSX/elife_Figure 1 supplement 3/Fig_1_F1S3B Source Data/._Fig_1_Supp_2B_Unlabeled
- elife_Figure 1 supplement 3/Fig_1_F1S3B Source Data/Fig_1_Supp_2B_labeled/
- __MACOSX/elife_Figure 1 supplement 3/Fig_1_F1S3B Source Data/._Fig_1_Supp_2B_labeled
- elife_Figure 1 supplement 3/Fig_1_F1S3A_Source Data/Fig_1_Supp_3A_Labeled/Fig_1_F1S3A PTEN labeled.tif
- __MACOSX/elife_Figure 1 supplement 3/Fig_1_F1S3A_Source Data/Fig_1_Supp_3A_Labeled/._Fig_1_F1S3A PTEN labeled.tif
- elife_Figure 1 supplement 3/Fig_1_F1S3A_Source Data/Fig_1_Supp_3A_Labeled/.DS_Store
- __MACOSX/elife_Figure 1 supplement 3/Fig_1_F1S3A_Source Data/Fig_1_Supp_3A_Labeled/._.DS_Store
- elife_Figure 1 supplement 3/Fig_1_F1S3A_Source Data/Fig_1_Supp_3A_Labeled/Fig_1_F1S3A Source Data PTEN labeled.tif
- __MACOSX/elife_Figure 1 supplement 3/Fig_1_F1S3A_Source Data/Fig_1_Supp_3A_Labeled/._Fig_1_F1S3A Source Data PTEN labeled.tif
- elife_Figure 1 supplement 3/Fig_1_F1S3A_Source Data/Fig_1_Supp_3A_Labeled/Fig_1_F1S3A tubulin labeled.tif
- __MACOSX/elife_Figure 1 supplement 3/Fig_1_F1S3A_Source Data/Fig_1_Supp_3A_Labeled/._Fig_1_F1S3A tubulin labeled.tif
- elife_Figure 1 supplement 3/Fig_1_F1S3A_Source Data/Fig_1_Supp_3A_Labeled/Fig_1_F1S3A atad1 labeled.tif
- __MACOSX/elife_Figure 1 supplement 3/Fig_1_F1S3A_Source Data/Fig_1_Supp_3A_Labeled/._Fig_1_F1S3A atad1 labeled.tif
- elife_Figure 1 supplement 3/Fig_1_F1S3A_Source Data/Fig_1_Supp_3A_Unlabeled/.DS_Store
- __MACOSX/elife_Figure 1 supplement 3/Fig_1_F1S3A_Source Data/Fig_1_Supp_3A_Unlabeled/._.DS_Store
- elife_Figure 1 supplement 3/Fig_1_F1S3A_Source Data/Fig_1_Supp_3A_Unlabeled/Fig_1_F1S3B Source Data PTEN ATAD1 Actin.tif
- __MACOSX/elife_Figure 1 supplement 3/Fig_1_F1S3A_Source Data/Fig_1_Supp_3A_Unlabeled/._Fig_1_F1S3B Source Data PTEN ATAD1 Actin.tif
- elife_Figure 1 supplement 3/Fig_1_F1S3A_Source Data/Fig_1_Supp_3A_Unlabeled/Fig_1_F1S3A tubulin.tif
- __MACOSX/elife_Figure 1 supplement 3/Fig_1_F1S3A_Source Data/Fig_1_Supp_3A_Unlabeled/._Fig_1_F1S3A tubulin.tif
- elife_Figure 1 supplement 3/Fig_1_F1S3A_Source Data/Fig_1_Supp_3A_Unlabeled/Fig_1_F1S3A atad1.tif
- __MACOSX/elife_Figure 1 supplement 3/Fig_1_F1S3A_Source Data/Fig_1_Supp_3A_Unlabeled/._Fig_1_F1S3A atad1.tif
- elife_Figure 1 supplement 3/Fig_1_F1S3A_Source Data/Fig_1_Supp_3A_Unlabeled/Fig_1_F1S3A PTEN unlabeled.tif
- __MACOSX/elife_Figure 1 supplement 3/Fig_1_F1S3A_Source Data/Fig_1_Supp_3A_Unlabeled/._Fig_1_F1S3A PTEN unlabeled.tif
- elife_Figure 1 supplement 3/Fig_1_F1S3B Source Data/Fig_1_Supp_2B_Unlabeled/Fig_1_F1S3B Source Data 1 tubulin unlabeled.tif.tif
- elife_Figure 1 supplement 3/Fig_1_F1S3B Source Data/Fig_1_Supp_2B_Unlabeled/Fig_1_F1S3B Source Data 2 atad1 unlabeled.tif.tif
- elife_Figure 1 supplement 3/Fig_1_F1S3B Source Data/Fig_1_Supp_2B_labeled/Fig_1_F1S3B Source Data 1 tubulin labeled.tif
- __MACOSX/elife_Figure 1 supplement 3/Fig_1_F1S3B Source Data/Fig_1_Supp_2B_labeled/._Fig_1_F1S3B Source Data 1 tubulin labeled.tif
- elife_Figure 1 supplement 3/Fig_1_F1S3B Source Data/Fig_1_Supp_2B_labeled/Fig_1_F1S3B Source Data 2 atad1 labeled.tif
- __MACOSX/elife_Figure 1 supplement 3/Fig_1_F1S3B Source Data/Fig_1_Supp_2B_labeled/._Fig_1_F1S3B Source Data 2 atad1 labeled.tif
