# Supplementary material for: Collateral deletion of the mitochondrial AAA+ ATPase ATAD1 sensitizes cancer cells to proteasome dysfunction
Source: eLife. 2022 Nov 21;11:e82860. doi: 10.7554/eLife.82860 (PMC9815822; doi:10.7554/eLife.82860)
Supplement: Figure 2—source data 1. [file elife-82860-fig2-data1.zip]

Archive with 85 entries (67 files):
- elife_Fig 2 source data/
- __MACOSX/._elife_Fig 2 source data
- elife_Fig 2 source data/elife_Fig 2 source data 2/
- __MACOSX/elife_Fig 2 source data/._elife_Fig 2 source data 2
- elife_Fig 2 source data/elife_Fig 2 source data 5/
- __MACOSX/elife_Fig 2 source data/._elife_Fig 2 source data 5
- elife_Fig 2 source data/elife_Fig 2 source data 4/
- __MACOSX/elife_Fig 2 source data/._elife_Fig 2 source data 4
- elife_Fig 2 source data/elife_Fig 2 source data 3/
- __MACOSX/elife_Fig 2 source data/._elife_Fig 2 source data 3
- elife_Fig 2 source data/.DS_Store
- __MACOSX/elife_Fig 2 source data/._.DS_Store
- elife_Fig 2 source data/elife_Fig 2 source data 6/
- __MACOSX/elife_Fig 2 source data/._elife_Fig 2 source data 6
- elife_Fig 2 source data/elife_Fig 2 source data 1/
- __MACOSX/elife_Fig 2 source data/._elife_Fig 2 source data 1
- elife_Fig 2 source data/elife_Fig 2 source data 7/
- __MACOSX/elife_Fig 2 source data/._elife_Fig 2 source data 7
- elife_Fig 2 source data/elife_Fig 2 source data 2/Fig_2A_BIM EL quantification source data.xlsx
- __MACOSX/elife_Fig 2 source data/elife_Fig 2 source data 2/._Fig_2A_BIM EL quantification source data.xlsx
- elife_Fig 2 source data/elife_Fig 2 source data 5/.DS_Store
- __MACOSX/elife_Fig 2 source data/elife_Fig 2 source data 5/._.DS_Store
- elife_Fig 2 source data/elife_Fig 2 source data 5/Fig_2F_Source_Data_Unlabeled/
- elife_Fig 2 source data/elife_Fig 2 source data 5/Fig_2F_Source_Data_Labeled/
- elife_Fig 2 source data/elife_Fig 2 source data 4/.DS_Store
- __MACOSX/elife_Fig 2 source data/elife_Fig 2 source data 4/._.DS_Store
- elife_Fig 2 source data/elife_Fig 2 source data 4/Fig_2C_Source_Data_Labeled/
- elife_Fig 2 source data/elife_Fig 2 source data 4/Fig_2C_Source_Data_Unlabeled/
- elife_Fig 2 source data/elife_Fig 2 source data 3/Fig_2B Source Data labeled .tif
- __MACOSX/elife_Fig 2 source data/elife_Fig 2 source data 3/._Fig_2B Source Data labeled .tif
- elife_Fig 2 source data/elife_Fig 2 source data 3/Fig_2B Source Data Unlabeled .tif
- __MACOSX/elife_Fig 2 source data/elife_Fig 2 source data 3/._Fig_2B Source Data Unlabeled .tif
- elife_Fig 2 source data/elife_Fig 2 source data 6/.DS_Store
- __MACOSX/elife_Fig 2 source data/elife_Fig 2 source data 6/._.DS_Store
- elife_Fig 2 source data/elife_Fig 2 source data 6/Fig_2I_Source_Data_Labeled/
- elife_Fig 2 source data/elife_Fig 2 source data 6/Fig_2I_Source_Data_Unlabeled/
- elife_Fig 2 source data/elife_Fig 2 source data 1/.DS_Store
- __MACOSX/elife_Fig 2 source data/elife_Fig 2 source data 1/._.DS_Store
- elife_Fig 2 source data/elife_Fig 2 source data 1/Fig_2A_Source Data_labeled/
- elife_Fig 2 source data/elife_Fig 2 source data 1/Fig_2A_Source Data_unlabeled/
- elife_Fig 2 source data/elife_Fig 2 source data 7/Fig_2J_Source_Data_Unlabeled/
- elife_Fig 2 source data/elife_Fig 2 source data 7/.DS_Store
- __MACOSX/elife_Fig 2 source data/elife_Fig 2 source data 7/._.DS_Store
- elife_Fig 2 source data/elife_Fig 2 source data 7/Fig_2J_Source_Data_Labeled/
- elife_Fig 2 source data/elife_Fig 2 source data 5/Fig_2F_Source_Data_Unlabeled/Fig_2F Source Data 2 unlabeled.tif
- elife_Fig 2 source data/elife_Fig 2 source data 5/Fig_2F_Source_Data_Unlabeled/Fig_2F Source Data 1 unlabeled.tif
- elife_Fig 2 source data/elife_Fig 2 source data 5/Fig_2F_Source_Data_Labeled/Fig_2F Source Data 1 labeled.tif
- __MACOSX/elife_Fig 2 source data/elife_Fig 2 source data 5/Fig_2F_Source_Data_Labeled/._Fig_2F Source Data 1 labeled.tif
- elife_Fig 2 source data/elife_Fig 2 source data 5/Fig_2F_Source_Data_Labeled/Fig_2F Source Data 2 labeled.tif
- __MACOSX/elife_Fig 2 source data/elife_Fig 2 source data 5/Fig_2F_Source_Data_Labeled/._Fig_2F Source Data 2 labeled.tif
- elife_Fig 2 source data/elife_Fig 2 source data 4/Fig_2C_Source_Data_Labeled/Fig_2C_ATAD1_labeled.tif
- elife_Fig 2 source data/elife_Fig 2 source data 4/Fig_2C_Source_Data_Labeled/Fig_2C_ATAD1_Tubulin_Unlabeled.tif
- __MACOSX/elife_Fig 2 source data/elife_Fig 2 source data 4/Fig_2C_Source_Data_Labeled/._Fig_2C_ATAD1_Tubulin_Unlabeled.tif
- elife_Fig 2 source data/elife_Fig 2 source data 4/Fig_2C_Source_Data_Labeled/Fig_2C_BIM_labeled.tif
- elife_Fig 2 source data/elife_Fig 2 source data 4/Fig_2C_Source_Data_Labeled/Fig_2C_NOXA_labeled.tif
- elife_Fig 2 source data/elife_Fig 2 source data 4/Fig_2C_Source_Data_Labeled/Fig_2C_Tubulin_labeled.tif
- elife_Fig 2 source data/elife_Fig 2 source data 4/Fig_2C_Source_Data_Labeled/Fig_2C_MCL1_labeled.tif
- elife_Fig 2 source data/elife_Fig 2 source data 4/Fig_2C_Source_Data_Unlabeled/Fig_2C_ATAD1_Tubulin_Unlabeled.tif
- elife_Fig 2 source data/elife_Fig 2 source data 4/Fig_2C_Source_Data_Unlabeled/Fig_2C_MCL1_Unlabeled.tif
- elife_Fig 2 source data/elife_Fig 2 source data 4/Fig_2C_Source_Data_Unlabeled/Fig_2C_ATAD1_unlabeled.tif
- elife_Fig 2 source data/elife_Fig 2 source data 4/Fig_2C_Source_Data_Unlabeled/Fig_2C_NOXA_unlabeled.tif
- elife_Fig 2 source data/elife_Fig 2 source data 4/Fig_2C_Source_Data_Unlabeled/Fig_2C_Tubulin_unlabeled.tif
- elife_Fig 2 source data/elife_Fig 2 source data 4/Fig_2C_Source_Data_Unlabeled/Fig_2C_BIM_Unlabeled.tif
- elife_Fig 2 source data/elife_Fig 2 source data 6/Fig_2I_Source_Data_Labeled/Fig_2I_Anti-Flag_labeled.tif
- __MACOSX/elife_Fig 2 source data/elife_Fig 2 source data 6/Fig_2I_Source_Data_Labeled/._Fig_2I_Anti-Flag_labeled.tif
- elife_Fig 2 source data/elife_Fig 2 source data 6/Fig_2I_Source_Data_Labeled/Fig_2I_Stain-Free labeled.jpg
- __MACOSX/elife_Fig 2 source data/elife_Fig 2 source data 6/Fig_2I_Source_Data_Labeled/._Fig_2I_Stain-Free labeled.jpg
- elife_Fig 2 source data/elife_Fig 2 source data 6/Fig_2I_Source_Data_Unlabeled/Fig_2I_Anti-Flag_unlabeled.tif
- __MACOSX/elife_Fig 2 source data/elife_Fig 2 source data 6/Fig_2I_Source_Data_Unlabeled/._Fig_2I_Anti-Flag_unlabeled.tif
- elife_Fig 2 source data/elife_Fig 2 source data 6/Fig_2I_Source_Data_Unlabeled/Fig_2I_Stain-Free unlabeled.jpg
- __MACOSX/elife_Fig 2 source data/elife_Fig 2 source data 6/Fig_2I_Source_Data_Unlabeled/._Fig_2I_Stain-Free unlabeled.jpg
- elife_Fig 2 source data/elife_Fig 2 source data 1/Fig_2A_Source Data_labeled/Fig_2A_ATAD1_Tub labeled.tif
- elife_Fig 2 source data/elife_Fig 2 source data 1/Fig_2A_Source Data_labeled/Fig_2A_BIM_MCL1 labeled.tif
- elife_Fig 2 source data/elife_Fig 2 source data 1/Fig_2A_Source Data_labeled/Fig_2A_Fis1_VDAC labeled.tif
- elife_Fig 2 source data/elife_Fig 2 source data 1/Fig_2A_Source Data_unlabeled/Fig_2A_ATAD1_BIM_MCL1_Tub unlabeled.tif
- elife_Fig 2 source data/elife_Fig 2 source data 1/Fig_2A_Source Data_unlabeled/Fig_2A_ATAD1_Tub unlabeled.tif
- elife_Fig 2 source data/elife_Fig 2 source data 1/Fig_2A_Source Data_unlabeled/Fig_2A_Fis1_VDAC unlabeled.tif
- elife_Fig 2 source data/elife_Fig 2 source data 7/Fig_2J_Source_Data_Unlabeled/Fig_2J_Anti-Flag_Unlabeled.jpg
- __MACOSX/elife_Fig 2 source data/elife_Fig 2 source data 7/Fig_2J_Source_Data_Unlabeled/._Fig_2J_Anti-Flag_Unlabeled.jpg
- elife_Fig 2 source data/elife_Fig 2 source data 7/Fig_2J_Source_Data_Unlabeled/Fig_2J_StainFree_Unlabeled.jpg
- __MACOSX/elife_Fig 2 source data/elife_Fig 2 source data 7/Fig_2J_Source_Data_Unlabeled/._Fig_2J_StainFree_Unlabeled.jpg
- elife_Fig 2 source data/elife_Fig 2 source data 7/Fig_2J_Source_Data_Labeled/Fig_2J_StainFree_Labeled.jpeg
- __MACOSX/elife_Fig 2 source data/elife_Fig 2 source data 7/Fig_2J_Source_Data_Labeled/._Fig_2J_StainFree_Labeled.jpeg
- elife_Fig 2 source data/elife_Fig 2 source data 7/Fig_2J_Source_Data_Labeled/Fig_2J_Anti-Flag_Labeled.jpeg
- __MACOSX/elife_Fig 2 source data/elife_Fig 2 source data 7/Fig_2J_Source_Data_Labeled/._Fig_2J_Anti-Flag_Labeled.jpeg
