# Supplementary material for: Collateral deletion of the mitochondrial AAA+ ATPase ATAD1 sensitizes cancer cells to proteasome dysfunction
Source: eLife. 2022 Nov 21;11:e82860. doi: 10.7554/eLife.82860 (PMC9815822; doi:10.7554/eLife.82860)
Supplement: Figure 2—figure supplement 1—source data 1. [file elife-82860-fig2-figsupp1-data1.zip]

Archive with 52 entries (45 files):
- elife_Fig 2 Supp 1 source data/
- __MACOSX/._elife_Fig 2 Supp 1 source data
- elife_Fig 2 Supp 1 source data/.DS_Store
- __MACOSX/elife_Fig 2 Supp 1 source data/._.DS_Store
- elife_Fig 2 Supp 1 source data/elife_Fig 2 Supp 1 source data 1/
- __MACOSX/elife_Fig 2 Supp 1 source data/._elife_Fig 2 Supp 1 source data 1
- elife_Fig 2 Supp 1 source data/elife_Fig 2 Supp 1 source data 2/
- __MACOSX/elife_Fig 2 Supp 1 source data/._elife_Fig 2 Supp 1 source data 2
- elife_Fig 2 Supp 1 source data/elife_Fig 2 Supp 1 source data 1/Fig_2_Supp_1A_Source_Data_Unlabeled/
- elife_Fig 2 Supp 1 source data/elife_Fig 2 Supp 1 source data 1/.DS_Store
- __MACOSX/elife_Fig 2 Supp 1 source data/elife_Fig 2 Supp 1 source data 1/._.DS_Store
- elife_Fig 2 Supp 1 source data/elife_Fig 2 Supp 1 source data 1/Fig_2_Supp_1A_Source_Data_labeled/
- elife_Fig 2 Supp 1 source data/elife_Fig 2 Supp 1 source data 2/.DS_Store
- __MACOSX/elife_Fig 2 Supp 1 source data/elife_Fig 2 Supp 1 source data 2/._.DS_Store
- elife_Fig 2 Supp 1 source data/elife_Fig 2 Supp 1 source data 2/Fig_2_Supp_2B_Source_Data_Unlabeled/
- elife_Fig 2 Supp 1 source data/elife_Fig 2 Supp 1 source data 2/Fig_2_Supp_2B_Source_Data_Labeled/
- elife_Fig 2 Supp 1 source data/elife_Fig 2 Supp 1 source data 1/Fig_2_Supp_1A_Source_Data_Unlabeled/Fig_2_Supp_1A_BIM_Unlabeled.tif
- __MACOSX/elife_Fig 2 Supp 1 source data/elife_Fig 2 Supp 1 source data 1/Fig_2_Supp_1A_Source_Data_Unlabeled/._Fig_2_Supp_1A_BIM_Unlabeled.tif
- elife_Fig 2 Supp 1 source data/elife_Fig 2 Supp 1 source data 1/Fig_2_Supp_1A_Source_Data_Unlabeled/.DS_Store
- __MACOSX/elife_Fig 2 Supp 1 source data/elife_Fig 2 Supp 1 source data 1/Fig_2_Supp_1A_Source_Data_Unlabeled/._.DS_Store
- elife_Fig 2 Supp 1 source data/elife_Fig 2 Supp 1 source data 1/Fig_2_Supp_1A_Source_Data_Unlabeled/Fig_2_Supp_1A_Actin_PTAG_Unlabeled.tif
- __MACOSX/elife_Fig 2 Supp 1 source data/elife_Fig 2 Supp 1 source data 1/Fig_2_Supp_1A_Source_Data_Unlabeled/._Fig_2_Supp_1A_Actin_PTAG_Unlabeled.tif
- elife_Fig 2 Supp 1 source data/elife_Fig 2 Supp 1 source data 1/Fig_2_Supp_1A_Source_Data_Unlabeled/Fig_2_Supp_1_BIM_Phostag_Unlabeled.tif
- __MACOSX/elife_Fig 2 Supp 1 source data/elife_Fig 2 Supp 1 source data 1/Fig_2_Supp_1A_Source_Data_Unlabeled/._Fig_2_Supp_1_BIM_Phostag_Unlabeled.tif
- elife_Fig 2 Supp 1 source data/elife_Fig 2 Supp 1 source data 1/Fig_2_Supp_1A_Source_Data_Unlabeled/Fig_2_Supp_1A_ATAD1_Actin_Unlabeled.tiff
- __MACOSX/elife_Fig 2 Supp 1 source data/elife_Fig 2 Supp 1 source data 1/Fig_2_Supp_1A_Source_Data_Unlabeled/._Fig_2_Supp_1A_ATAD1_Actin_Unlabeled.tiff
- elife_Fig 2 Supp 1 source data/elife_Fig 2 Supp 1 source data 1/Fig_2_Supp_1A_Source_Data_labeled/Fig_2_Supp_1_BIM_Phostag_labeled.tif
- __MACOSX/elife_Fig 2 Supp 1 source data/elife_Fig 2 Supp 1 source data 1/Fig_2_Supp_1A_Source_Data_labeled/._Fig_2_Supp_1_BIM_Phostag_labeled.tif
- elife_Fig 2 Supp 1 source data/elife_Fig 2 Supp 1 source data 1/Fig_2_Supp_1A_Source_Data_labeled/Fig_2_Supp_1A_BIM_labeled.tif
- __MACOSX/elife_Fig 2 Supp 1 source data/elife_Fig 2 Supp 1 source data 1/Fig_2_Supp_1A_Source_Data_labeled/._Fig_2_Supp_1A_BIM_labeled.tif
- elife_Fig 2 Supp 1 source data/elife_Fig 2 Supp 1 source data 1/Fig_2_Supp_1A_Source_Data_labeled/Fig_2_Supp_1_ATAD1_Actin_Labeled.tif
- __MACOSX/elife_Fig 2 Supp 1 source data/elife_Fig 2 Supp 1 source data 1/Fig_2_Supp_1A_Source_Data_labeled/._Fig_2_Supp_1_ATAD1_Actin_Labeled.tif
- elife_Fig 2 Supp 1 source data/elife_Fig 2 Supp 1 source data 1/Fig_2_Supp_1A_Source_Data_labeled/Fig_2_Supp_1A_Actin_PTAG_Unlabeled copy.tif
- __MACOSX/elife_Fig 2 Supp 1 source data/elife_Fig 2 Supp 1 source data 1/Fig_2_Supp_1A_Source_Data_labeled/._Fig_2_Supp_1A_Actin_PTAG_Unlabeled copy.tif
- elife_Fig 2 Supp 1 source data/elife_Fig 2 Supp 1 source data 1/Fig_2_Supp_1A_Source_Data_labeled/Fig_2_Supp_1A_Actin_Ptag_Labeled.tif
- __MACOSX/elife_Fig 2 Supp 1 source data/elife_Fig 2 Supp 1 source data 1/Fig_2_Supp_1A_Source_Data_labeled/._Fig_2_Supp_1A_Actin_Ptag_Labeled.tif
- elife_Fig 2 Supp 1 source data/elife_Fig 2 Supp 1 source data 2/Fig_2_Supp_2B_Source_Data_Unlabeled/Fig_2_Supp_2_BIM_Unlabeled.tif
- __MACOSX/elife_Fig 2 Supp 1 source data/elife_Fig 2 Supp 1 source data 2/Fig_2_Supp_2B_Source_Data_Unlabeled/._Fig_2_Supp_2_BIM_Unlabeled.tif
- elife_Fig 2 Supp 1 source data/elife_Fig 2 Supp 1 source data 2/Fig_2_Supp_2B_Source_Data_Unlabeled/Fig_2_Supp_2B_BIM_Thr112_Unlabeled.tif
- __MACOSX/elife_Fig 2 Supp 1 source data/elife_Fig 2 Supp 1 source data 2/Fig_2_Supp_2B_Source_Data_Unlabeled/._Fig_2_Supp_2B_BIM_Thr112_Unlabeled.tif
- elife_Fig 2 Supp 1 source data/elife_Fig 2 Supp 1 source data 2/Fig_2_Supp_2B_Source_Data_Unlabeled/Fig_2_Supp_2B_BIM_Ser69_Unlabeled.tif
- __MACOSX/elife_Fig 2 Supp 1 source data/elife_Fig 2 Supp 1 source data 2/Fig_2_Supp_2B_Source_Data_Unlabeled/._Fig_2_Supp_2B_BIM_Ser69_Unlabeled.tif
- elife_Fig 2 Supp 1 source data/elife_Fig 2 Supp 1 source data 2/Fig_2_Supp_2B_Source_Data_Unlabeled/Fig_2_Supp_2B_BIM_Ser77_Unlabeled.tif
- __MACOSX/elife_Fig 2 Supp 1 source data/elife_Fig 2 Supp 1 source data 2/Fig_2_Supp_2B_Source_Data_Unlabeled/._Fig_2_Supp_2B_BIM_Ser77_Unlabeled.tif
- elife_Fig 2 Supp 1 source data/elife_Fig 2 Supp 1 source data 2/Fig_2_Supp_2B_Source_Data_Labeled/Fig_2_Supp_2B_BIM_Ser77_labeled.tif
- __MACOSX/elife_Fig 2 Supp 1 source data/elife_Fig 2 Supp 1 source data 2/Fig_2_Supp_2B_Source_Data_Labeled/._Fig_2_Supp_2B_BIM_Ser77_labeled.tif
- elife_Fig 2 Supp 1 source data/elife_Fig 2 Supp 1 source data 2/Fig_2_Supp_2B_Source_Data_Labeled/Fig_2_Supp_2_BIM_labeled.tif
- __MACOSX/elife_Fig 2 Supp 1 source data/elife_Fig 2 Supp 1 source data 2/Fig_2_Supp_2B_Source_Data_Labeled/._Fig_2_Supp_2_BIM_labeled.tif
- elife_Fig 2 Supp 1 source data/elife_Fig 2 Supp 1 source data 2/Fig_2_Supp_2B_Source_Data_Labeled/Fig_2_Supp_2B_BIM_Ser69_labeled.tif
- __MACOSX/elife_Fig 2 Supp 1 source data/elife_Fig 2 Supp 1 source data 2/Fig_2_Supp_2B_Source_Data_Labeled/._Fig_2_Supp_2B_BIM_Ser69_labeled.tif
- elife_Fig 2 Supp 1 source data/elife_Fig 2 Supp 1 source data 2/Fig_2_Supp_2B_Source_Data_Labeled/Fig_2_Supp_2B_BIM_Thr112_labeled.tif
- __MACOSX/elife_Fig 2 Supp 1 source data/elife_Fig 2 Supp 1 source data 2/Fig_2_Supp_2B_Source_Data_Labeled/._Fig_2_Supp_2B_BIM_Thr112_labeled.tif
