# Supplementary material for: Collateral deletion of the mitochondrial AAA+ ATPase ATAD1 sensitizes cancer cells to proteasome dysfunction
Source: eLife. 2022 Nov 21;11:e82860. doi: 10.7554/eLife.82860 (PMC9815822; doi:10.7554/eLife.82860)
Supplement: Figure 2—figure supplement 2—source data 1. [file elife-82860-fig2-figsupp2-data1.zip]

Archive with 31 entries (28 files):
- elife_Fig 2 Supp 2 source data 1/
- __MACOSX/._elife_Fig 2 Supp 2 source data 1
- elife_Fig 2 Supp 2 source data 1/.DS_Store
- __MACOSX/elife_Fig 2 Supp 2 source data 1/._.DS_Store
- elife_Fig 2 Supp 2 source data 1/Fig_2_F2S2 Source Data Unlabeled/
- __MACOSX/elife_Fig 2 Supp 2 source data 1/._Fig_2_F2S2 Source Data Unlabeled
- elife_Fig 2 Supp 2 source data 1/Fig_2_F2S2 Source Data Labeled/
- __MACOSX/elife_Fig 2 Supp 2 source data 1/._Fig_2_F2S2 Source Data Labeled
- elife_Fig 2 Supp 2 source data 1/Fig_2_F2S2 Source Data Unlabeled/Fig_2_F2S2D MARCH5 unlabeled.tif
- __MACOSX/elife_Fig 2 Supp 2 source data 1/Fig_2_F2S2 Source Data Unlabeled/._Fig_2_F2S2D MARCH5 unlabeled.tif
- elife_Fig 2 Supp 2 source data 1/Fig_2_F2S2 Source Data Unlabeled/Fig_2_F2S2A ATAD1 unlabeled.tif
- elife_Fig 2 Supp 2 source data 1/Fig_2_F2S2 Source Data Unlabeled/Fig_2_F2S2A NOXA unlabeled.tif
- elife_Fig 2 Supp 2 source data 1/Fig_2_F2S2 Source Data Unlabeled/Fig_2_F2S2D ATAD1 Actin unlabeled.tif
- __MACOSX/elife_Fig 2 Supp 2 source data 1/Fig_2_F2S2 Source Data Unlabeled/._Fig_2_F2S2D ATAD1 Actin unlabeled.tif
- elife_Fig 2 Supp 2 source data 1/Fig_2_F2S2 Source Data Unlabeled/Fig_2_F2S2A BIM unlabeled.tif.tif
- elife_Fig 2 Supp 2 source data 1/Fig_2_F2S2 Source Data Unlabeled/Fig_2_F2S2A actin unlabeled.tif.tif
- elife_Fig 2 Supp 2 source data 1/Fig_2_F2S2 Source Data Unlabeled/Fig_2_F2S2A MCL1 unlabeled.tif.tif
- elife_Fig 2 Supp 2 source data 1/Fig_2_F2S2 Source Data Labeled/Fig_2_F2S2A MCL1 labeled.tif
- __MACOSX/elife_Fig 2 Supp 2 source data 1/Fig_2_F2S2 Source Data Labeled/._Fig_2_F2S2A MCL1 labeled.tif
- elife_Fig 2 Supp 2 source data 1/Fig_2_F2S2 Source Data Labeled/Fig_2_F2S2A NOXA labeled.tif
- __MACOSX/elife_Fig 2 Supp 2 source data 1/Fig_2_F2S2 Source Data Labeled/._Fig_2_F2S2A NOXA labeled.tif
- elife_Fig 2 Supp 2 source data 1/Fig_2_F2S2 Source Data Labeled/Fig_2_F2S2A actin labeled.tif
- __MACOSX/elife_Fig 2 Supp 2 source data 1/Fig_2_F2S2 Source Data Labeled/._Fig_2_F2S2A actin labeled.tif
- elife_Fig 2 Supp 2 source data 1/Fig_2_F2S2 Source Data Labeled/Fig_2_F2S2D MARCH5 labeled.tiff
- __MACOSX/elife_Fig 2 Supp 2 source data 1/Fig_2_F2S2 Source Data Labeled/._Fig_2_F2S2D MARCH5 labeled.tiff
- elife_Fig 2 Supp 2 source data 1/Fig_2_F2S2 Source Data Labeled/Fig_2_F2S2A BIM labeled.tif
- __MACOSX/elife_Fig 2 Supp 2 source data 1/Fig_2_F2S2 Source Data Labeled/._Fig_2_F2S2A BIM labeled.tif
- elife_Fig 2 Supp 2 source data 1/Fig_2_F2S2 Source Data Labeled/Fig_2_F2S2A ATAD1 labeled.tif
- __MACOSX/elife_Fig 2 Supp 2 source data 1/Fig_2_F2S2 Source Data Labeled/._Fig_2_F2S2A ATAD1 labeled.tif
- elife_Fig 2 Supp 2 source data 1/Fig_2_F2S2 Source Data Labeled/Fig_2_F2S2D ATAD1 Actin labeled.tiff
- __MACOSX/elife_Fig 2 Supp 2 source data 1/Fig_2_F2S2 Source Data Labeled/._Fig_2_F2S2D ATAD1 Actin labeled.tiff
