# Supplementary material for: Collateral deletion of the mitochondrial AAA+ ATPase ATAD1 sensitizes cancer cells to proteasome dysfunction
Source: eLife. 2022 Nov 21;11:e82860. doi: 10.7554/eLife.82860 (PMC9815822; doi:10.7554/eLife.82860)
Supplement: Figure 2—figure supplement 3—source data 1. [file elife-82860-fig2-figsupp3-data1.zip]

Archive with 66 entries (56 files):
- elife_Fig 2 Supp 3 source data/
- __MACOSX/._elife_Fig 2 Supp 3 source data
- elife_Fig 2 Supp 3 source data/.DS_Store
- __MACOSX/elife_Fig 2 Supp 3 source data/._.DS_Store
- elife_Fig 2 Supp 3 source data/elife_Fig 2 Supp 3 source data 2/
- __MACOSX/elife_Fig 2 Supp 3 source data/._elife_Fig 2 Supp 3 source data 2
- elife_Fig 2 Supp 3 source data/elife_Fig 2 Supp 3 source data 3/
- __MACOSX/elife_Fig 2 Supp 3 source data/._elife_Fig 2 Supp 3 source data 3
- elife_Fig 2 Supp 3 source data/elife_Fig 2 Supp 3 source data 1/
- __MACOSX/elife_Fig 2 Supp 3 source data/._elife_Fig 2 Supp 3 source data 1
- elife_Fig 2 Supp 3 source data/elife_Fig 2 Supp 3 source data 2/.DS_Store
- __MACOSX/elife_Fig 2 Supp 3 source data/elife_Fig 2 Supp 3 source data 2/._.DS_Store
- elife_Fig 2 Supp 3 source data/elife_Fig 2 Supp 3 source data 2/Fig_2_Supp_3D_Source_Data_Unlabeled/
- elife_Fig 2 Supp 3 source data/elife_Fig 2 Supp 3 source data 2/Fig_2_Supp_3D_Source_Data_Labeled/
- elife_Fig 2 Supp 3 source data/elife_Fig 2 Supp 3 source data 3/.DS_Store
- __MACOSX/elife_Fig 2 Supp 3 source data/elife_Fig 2 Supp 3 source data 3/._.DS_Store
- elife_Fig 2 Supp 3 source data/elife_Fig 2 Supp 3 source data 3/Fig_2_Supp_3_Source_Data 3_Labeled/
- elife_Fig 2 Supp 3 source data/elife_Fig 2 Supp 3 source data 3/Fig_2_Supp_3_Source_Data 3_Unlabeled/
- elife_Fig 2 Supp 3 source data/elife_Fig 2 Supp 3 source data 1/.DS_Store
- __MACOSX/elife_Fig 2 Supp 3 source data/elife_Fig 2 Supp 3 source data 1/._.DS_Store
- elife_Fig 2 Supp 3 source data/elife_Fig 2 Supp 3 source data 1/Fig_2_Supp_3B_Source_Data_Unlabeled/
- elife_Fig 2 Supp 3 source data/elife_Fig 2 Supp 3 source data 1/Fig_2_Supp_3B_Source_Data_Labeled/
- elife_Fig 2 Supp 3 source data/elife_Fig 2 Supp 3 source data 2/Fig_2_Supp_3D_Source_Data_Unlabeled/Fig_2_Supp_3D_flag input_Unlabeled.tif
- __MACOSX/elife_Fig 2 Supp 3 source data/elife_Fig 2 Supp 3 source data 2/Fig_2_Supp_3D_Source_Data_Unlabeled/._Fig_2_Supp_3D_flag input_Unlabeled.tif
- elife_Fig 2 Supp 3 source data/elife_Fig 2 Supp 3 source data 2/Fig_2_Supp_3D_Source_Data_Unlabeled/Fig_2_Supp_3D_GFP_input_Unlabeled.tif
- __MACOSX/elife_Fig 2 Supp 3 source data/elife_Fig 2 Supp 3 source data 2/Fig_2_Supp_3D_Source_Data_Unlabeled/._Fig_2_Supp_3D_GFP_input_Unlabeled.tif
- elife_Fig 2 Supp 3 source data/elife_Fig 2 Supp 3 source data 2/Fig_2_Supp_3D_Source_Data_Unlabeled/Fig_2_Supp_3D_flag_ip_blot_Unlabeled.tif
- __MACOSX/elife_Fig 2 Supp 3 source data/elife_Fig 2 Supp 3 source data 2/Fig_2_Supp_3D_Source_Data_Unlabeled/._Fig_2_Supp_3D_flag_ip_blot_Unlabeled.tif
- elife_Fig 2 Supp 3 source data/elife_Fig 2 Supp 3 source data 2/Fig_2_Supp_3D_Source_Data_Unlabeled/Fig_2_Supp_3D_actin input_Unlabeled.tif
- __MACOSX/elife_Fig 2 Supp 3 source data/elife_Fig 2 Supp 3 source data 2/Fig_2_Supp_3D_Source_Data_Unlabeled/._Fig_2_Supp_3D_actin input_Unlabeled.tif
- elife_Fig 2 Supp 3 source data/elife_Fig 2 Supp 3 source data 2/Fig_2_Supp_3D_Source_Data_Unlabeled/Fig_2_Supp_3D_GFP blot_Unlabeled.tif
- __MACOSX/elife_Fig 2 Supp 3 source data/elife_Fig 2 Supp 3 source data 2/Fig_2_Supp_3D_Source_Data_Unlabeled/._Fig_2_Supp_3D_GFP blot_Unlabeled.tif
- elife_Fig 2 Supp 3 source data/elife_Fig 2 Supp 3 source data 2/Fig_2_Supp_3D_Source_Data_Labeled/Fig_2_Supp_3D_flag input_labeled.tif
- __MACOSX/elife_Fig 2 Supp 3 source data/elife_Fig 2 Supp 3 source data 2/Fig_2_Supp_3D_Source_Data_Labeled/._Fig_2_Supp_3D_flag input_labeled.tif
- elife_Fig 2 Supp 3 source data/elife_Fig 2 Supp 3 source data 2/Fig_2_Supp_3D_Source_Data_Labeled/Fig_2_Supp_3D_GFP_input_labeled.tif
- __MACOSX/elife_Fig 2 Supp 3 source data/elife_Fig 2 Supp 3 source data 2/Fig_2_Supp_3D_Source_Data_Labeled/._Fig_2_Supp_3D_GFP_input_labeled.tif
- elife_Fig 2 Supp 3 source data/elife_Fig 2 Supp 3 source data 2/Fig_2_Supp_3D_Source_Data_Labeled/Fig_2_Supp_3D_actin input_labeled.tif
- __MACOSX/elife_Fig 2 Supp 3 source data/elife_Fig 2 Supp 3 source data 2/Fig_2_Supp_3D_Source_Data_Labeled/._Fig_2_Supp_3D_actin input_labeled.tif
- elife_Fig 2 Supp 3 source data/elife_Fig 2 Supp 3 source data 2/Fig_2_Supp_3D_Source_Data_Labeled/Fig_2_Supp_3D_flag_ip_blot_labeled.tif
- __MACOSX/elife_Fig 2 Supp 3 source data/elife_Fig 2 Supp 3 source data 2/Fig_2_Supp_3D_Source_Data_Labeled/._Fig_2_Supp_3D_flag_ip_blot_labeled.tif
- elife_Fig 2 Supp 3 source data/elife_Fig 2 Supp 3 source data 2/Fig_2_Supp_3D_Source_Data_Labeled/Fig_2_Supp_3D_GFP blot_labeled.tif
- __MACOSX/elife_Fig 2 Supp 3 source data/elife_Fig 2 Supp 3 source data 2/Fig_2_Supp_3D_Source_Data_Labeled/._Fig_2_Supp_3D_GFP blot_labeled.tif
- elife_Fig 2 Supp 3 source data/elife_Fig 2 Supp 3 source data 3/Fig_2_Supp_3_Source_Data 3_Labeled/Fig_2_Supp_3E FLAG 1_labeled.JPG
- __MACOSX/elife_Fig 2 Supp 3 source data/elife_Fig 2 Supp 3 source data 3/Fig_2_Supp_3_Source_Data 3_Labeled/._Fig_2_Supp_3E FLAG 1_labeled.JPG
- elife_Fig 2 Supp 3 source data/elife_Fig 2 Supp 3 source data 3/Fig_2_Supp_3_Source_Data 3_Labeled/Fig_2_Supp_3E FLAG2_labeled.JPG
- __MACOSX/elife_Fig 2 Supp 3 source data/elife_Fig 2 Supp 3 source data 3/Fig_2_Supp_3_Source_Data 3_Labeled/._Fig_2_Supp_3E FLAG2_labeled.JPG
- elife_Fig 2 Supp 3 source data/elife_Fig 2 Supp 3 source data 3/Fig_2_Supp_3_Source_Data 3_Labeled/Fig_2_Supp_3E_BIM_labeled.JPG
- __MACOSX/elife_Fig 2 Supp 3 source data/elife_Fig 2 Supp 3 source data 3/Fig_2_Supp_3_Source_Data 3_Labeled/._Fig_2_Supp_3E_BIM_labeled.JPG
- elife_Fig 2 Supp 3 source data/elife_Fig 2 Supp 3 source data 3/Fig_2_Supp_3_Source_Data 3_Labeled/Fig_2_Supp_3E BIM2_labeled.JPG
- __MACOSX/elife_Fig 2 Supp 3 source data/elife_Fig 2 Supp 3 source data 3/Fig_2_Supp_3_Source_Data 3_Labeled/._Fig_2_Supp_3E BIM2_labeled.JPG
- elife_Fig 2 Supp 3 source data/elife_Fig 2 Supp 3 source data 3/Fig_2_Supp_3_Source_Data 3_Unlabeled/Fig_2_Supp_3E_BIM_Unlabeled.JPG
- __MACOSX/elife_Fig 2 Supp 3 source data/elife_Fig 2 Supp 3 source data 3/Fig_2_Supp_3_Source_Data 3_Unlabeled/._Fig_2_Supp_3E_BIM_Unlabeled.JPG
- elife_Fig 2 Supp 3 source data/elife_Fig 2 Supp 3 source data 3/Fig_2_Supp_3_Source_Data 3_Unlabeled/Fig_2_Supp_3E FLAG2_Unlabeled.JPG
- __MACOSX/elife_Fig 2 Supp 3 source data/elife_Fig 2 Supp 3 source data 3/Fig_2_Supp_3_Source_Data 3_Unlabeled/._Fig_2_Supp_3E FLAG2_Unlabeled.JPG
- elife_Fig 2 Supp 3 source data/elife_Fig 2 Supp 3 source data 3/Fig_2_Supp_3_Source_Data 3_Unlabeled/Fig_2_Supp_3E FLAG 1_Unlabeled.JPG
- __MACOSX/elife_Fig 2 Supp 3 source data/elife_Fig 2 Supp 3 source data 3/Fig_2_Supp_3_Source_Data 3_Unlabeled/._Fig_2_Supp_3E FLAG 1_Unlabeled.JPG
- elife_Fig 2 Supp 3 source data/elife_Fig 2 Supp 3 source data 3/Fig_2_Supp_3_Source_Data 3_Unlabeled/Fig_2_Supp_3E BIM2_Unlabeled.JPG
- __MACOSX/elife_Fig 2 Supp 3 source data/elife_Fig 2 Supp 3 source data 3/Fig_2_Supp_3_Source_Data 3_Unlabeled/._Fig_2_Supp_3E BIM2_Unlabeled.JPG
- elife_Fig 2 Supp 3 source data/elife_Fig 2 Supp 3 source data 1/Fig_2_Supp_3B_Source_Data_Unlabeled/Fig_2_Supp_3B_Tubulin_Unlabeled.tif
- __MACOSX/elife_Fig 2 Supp 3 source data/elife_Fig 2 Supp 3 source data 1/Fig_2_Supp_3B_Source_Data_Unlabeled/._Fig_2_Supp_3B_Tubulin_Unlabeled.tif
- elife_Fig 2 Supp 3 source data/elife_Fig 2 Supp 3 source data 1/Fig_2_Supp_3B_Source_Data_Unlabeled/Fig_2_Supp_3B_ATAD1_Unlabeled.tif
- __MACOSX/elife_Fig 2 Supp 3 source data/elife_Fig 2 Supp 3 source data 1/Fig_2_Supp_3B_Source_Data_Unlabeled/._Fig_2_Supp_3B_ATAD1_Unlabeled.tif
- elife_Fig 2 Supp 3 source data/elife_Fig 2 Supp 3 source data 1/Fig_2_Supp_3B_Source_Data_Labeled/Fig_2_Supp_3B_Tubulin_labeled.tif
- __MACOSX/elife_Fig 2 Supp 3 source data/elife_Fig 2 Supp 3 source data 1/Fig_2_Supp_3B_Source_Data_Labeled/._Fig_2_Supp_3B_Tubulin_labeled.tif
- elife_Fig 2 Supp 3 source data/elife_Fig 2 Supp 3 source data 1/Fig_2_Supp_3B_Source_Data_Labeled/Fig_2_Supp_3B_ATAD1_labeled.tif
- __MACOSX/elife_Fig 2 Supp 3 source data/elife_Fig 2 Supp 3 source data 1/Fig_2_Supp_3B_Source_Data_Labeled/._Fig_2_Supp_3B_ATAD1_labeled.tif
