# Supplementary material for: Collateral deletion of the mitochondrial AAA+ ATPase ATAD1 sensitizes cancer cells to proteasome dysfunction
Source: eLife. 2022 Nov 21;11:e82860. doi: 10.7554/eLife.82860 (PMC9815822; doi:10.7554/eLife.82860)
Supplement: Figure 2—figure supplement 4—source data 1. [file elife-82860-fig2-figsupp4-data1.zip]

Archive with 46 entries (36 files):
- elife_Fig 2 Supp 4 source data/
- __MACOSX/._elife_Fig 2 Supp 4 source data
- elife_Fig 2 Supp 4 source data/.DS_Store
- __MACOSX/elife_Fig 2 Supp 4 source data/._.DS_Store
- elife_Fig 2 Supp 4 source data/elife_Fig 2 Supp 4 source data 3/
- __MACOSX/elife_Fig 2 Supp 4 source data/._elife_Fig 2 Supp 4 source data 3
- elife_Fig 2 Supp 4 source data/elife_Fig 2 Supp 4 source data 2/
- __MACOSX/elife_Fig 2 Supp 4 source data/._elife_Fig 2 Supp 4 source data 2
- elife_Fig 2 Supp 4 source data/elife_Fig 2 Supp 4 source data 1/
- __MACOSX/elife_Fig 2 Supp 4 source data/._elife_Fig 2 Supp 4 source data 1
- elife_Fig 2 Supp 4 source data/elife_Fig 2 Supp 4 source data 3/.DS_Store
- __MACOSX/elife_Fig 2 Supp 4 source data/elife_Fig 2 Supp 4 source data 3/._.DS_Store
- elife_Fig 2 Supp 4 source data/elife_Fig 2 Supp 4 source data 3/Fig_2_Supp_4C_Source_Data_Labeled/
- elife_Fig 2 Supp 4 source data/elife_Fig 2 Supp 4 source data 3/Fig_2_Supp_4C_Source_Data_Unlabeled/
- elife_Fig 2 Supp 4 source data/elife_Fig 2 Supp 4 source data 2/.DS_Store
- __MACOSX/elife_Fig 2 Supp 4 source data/elife_Fig 2 Supp 4 source data 2/._.DS_Store
- elife_Fig 2 Supp 4 source data/elife_Fig 2 Supp 4 source data 2/Fig_2_Supp_4B_Unlabeled/
- elife_Fig 2 Supp 4 source data/elife_Fig 2 Supp 4 source data 2/Fig_2_Supp_4B_Labeled/
- elife_Fig 2 Supp 4 source data/elife_Fig 2 Supp 4 source data 1/Fig_2_Supp_4A_Labeled/
- elife_Fig 2 Supp 4 source data/elife_Fig 2 Supp 4 source data 1/.DS_Store
- __MACOSX/elife_Fig 2 Supp 4 source data/elife_Fig 2 Supp 4 source data 1/._.DS_Store
- elife_Fig 2 Supp 4 source data/elife_Fig 2 Supp 4 source data 1/Fig_2_Supp_4A_Unlabeled/
- elife_Fig 2 Supp 4 source data/elife_Fig 2 Supp 4 source data 3/Fig_2_Supp_4C_Source_Data_Labeled/Fig_2_Supp_4C_AntiFLAG_labeled.tif
- __MACOSX/elife_Fig 2 Supp 4 source data/elife_Fig 2 Supp 4 source data 3/Fig_2_Supp_4C_Source_Data_Labeled/._Fig_2_Supp_4C_AntiFLAG_labeled.tif
- elife_Fig 2 Supp 4 source data/elife_Fig 2 Supp 4 source data 3/Fig_2_Supp_4C_Source_Data_Labeled/Fig_2_Supp_4C_StainFree_labled.jpg
- __MACOSX/elife_Fig 2 Supp 4 source data/elife_Fig 2 Supp 4 source data 3/Fig_2_Supp_4C_Source_Data_Labeled/._Fig_2_Supp_4C_StainFree_labled.jpg
- elife_Fig 2 Supp 4 source data/elife_Fig 2 Supp 4 source data 3/Fig_2_Supp_4C_Source_Data_Unlabeled/Fig_2_Supp_4C_StainFree_Unlabled.jpg
- __MACOSX/elife_Fig 2 Supp 4 source data/elife_Fig 2 Supp 4 source data 3/Fig_2_Supp_4C_Source_Data_Unlabeled/._Fig_2_Supp_4C_StainFree_Unlabled.jpg
- elife_Fig 2 Supp 4 source data/elife_Fig 2 Supp 4 source data 3/Fig_2_Supp_4C_Source_Data_Unlabeled/Fig_2_Supp_4C_AntiFLAG_Unlabeled.tif
- __MACOSX/elife_Fig 2 Supp 4 source data/elife_Fig 2 Supp 4 source data 3/Fig_2_Supp_4C_Source_Data_Unlabeled/._Fig_2_Supp_4C_AntiFLAG_Unlabeled.tif
- elife_Fig 2 Supp 4 source data/elife_Fig 2 Supp 4 source data 2/Fig_2_Supp_4B_Unlabeled/Fig_2_Supp_4B_AntiFlag_Unlabeled.tif
- __MACOSX/elife_Fig 2 Supp 4 source data/elife_Fig 2 Supp 4 source data 2/Fig_2_Supp_4B_Unlabeled/._Fig_2_Supp_4B_AntiFlag_Unlabeled.tif
- elife_Fig 2 Supp 4 source data/elife_Fig 2 Supp 4 source data 2/Fig_2_Supp_4B_Unlabeled/Fig_2_Supp_4B_StainFree_Unlabeled.jpg
- __MACOSX/elife_Fig 2 Supp 4 source data/elife_Fig 2 Supp 4 source data 2/Fig_2_Supp_4B_Unlabeled/._Fig_2_Supp_4B_StainFree_Unlabeled.jpg
- elife_Fig 2 Supp 4 source data/elife_Fig 2 Supp 4 source data 2/Fig_2_Supp_4B_Labeled/Fig_2_Supp_4B_StainFree_labeled.jpg
- __MACOSX/elife_Fig 2 Supp 4 source data/elife_Fig 2 Supp 4 source data 2/Fig_2_Supp_4B_Labeled/._Fig_2_Supp_4B_StainFree_labeled.jpg
- elife_Fig 2 Supp 4 source data/elife_Fig 2 Supp 4 source data 2/Fig_2_Supp_4B_Labeled/Fig_2_Supp_4B_AntiFlag_labeled.tif
- __MACOSX/elife_Fig 2 Supp 4 source data/elife_Fig 2 Supp 4 source data 2/Fig_2_Supp_4B_Labeled/._Fig_2_Supp_4B_AntiFlag_labeled.tif
- elife_Fig 2 Supp 4 source data/elife_Fig 2 Supp 4 source data 1/Fig_2_Supp_4A_Labeled/Fig_2_Supp_4A_AntiFLAG_labeled.tif
- __MACOSX/elife_Fig 2 Supp 4 source data/elife_Fig 2 Supp 4 source data 1/Fig_2_Supp_4A_Labeled/._Fig_2_Supp_4A_AntiFLAG_labeled.tif
- elife_Fig 2 Supp 4 source data/elife_Fig 2 Supp 4 source data 1/Fig_2_Supp_4A_Labeled/Fig_2_Supp_4A_StainFree_labeled.jpg
- __MACOSX/elife_Fig 2 Supp 4 source data/elife_Fig 2 Supp 4 source data 1/Fig_2_Supp_4A_Labeled/._Fig_2_Supp_4A_StainFree_labeled.jpg
- elife_Fig 2 Supp 4 source data/elife_Fig 2 Supp 4 source data 1/Fig_2_Supp_4A_Unlabeled/Fig_2_Supp_4A_AntiFLAG_Unlabeled.tif
- __MACOSX/elife_Fig 2 Supp 4 source data/elife_Fig 2 Supp 4 source data 1/Fig_2_Supp_4A_Unlabeled/._Fig_2_Supp_4A_AntiFLAG_Unlabeled.tif
- elife_Fig 2 Supp 4 source data/elife_Fig 2 Supp 4 source data 1/Fig_2_Supp_4A_Unlabeled/Fig_2_Supp_4A_StainFree_Unlabeled.jpg
- __MACOSX/elife_Fig 2 Supp 4 source data/elife_Fig 2 Supp 4 source data 1/Fig_2_Supp_4A_Unlabeled/._Fig_2_Supp_4A_StainFree_Unlabeled.jpg
