# Supplementary material for: Collateral deletion of the mitochondrial AAA+ ATPase ATAD1 sensitizes cancer cells to proteasome dysfunction
Source: eLife. 2022 Nov 21;11:e82860. doi: 10.7554/eLife.82860 (PMC9815822; doi:10.7554/eLife.82860)
Supplement: Figure 3—figure supplement 1—source data 1. [file elife-82860-fig3-figsupp1-data1.zip]

Archive with 63 entries (53 files):
- elife_Figure 3 Supp 1 source data/
- __MACOSX/._elife_Figure 3 Supp 1 source data
- elife_Figure 3 Supp 1 source data/.DS_Store
- __MACOSX/elife_Figure 3 Supp 1 source data/._.DS_Store
- elife_Figure 3 Supp 1 source data/elife_Fig 3 Supp 1 source data 1/
- __MACOSX/elife_Figure 3 Supp 1 source data/._elife_Fig 3 Supp 1 source data 1
- elife_Figure 3 Supp 1 source data/elife_Fig 3 Supp 1 source data 2/
- __MACOSX/elife_Figure 3 Supp 1 source data/._elife_Fig 3 Supp 1 source data 2
- elife_Figure 3 Supp 1 source data/elife_Fig 3 Supp 1 source data 3/
- __MACOSX/elife_Figure 3 Supp 1 source data/._elife_Fig 3 Supp 1 source data 3
- elife_Figure 3 Supp 1 source data/elife_Fig 3 Supp 1 source data 1/Fig_3_Supp_1A_Source_Data_Labeled/
- elife_Figure 3 Supp 1 source data/elife_Fig 3 Supp 1 source data 1/.DS_Store
- __MACOSX/elife_Figure 3 Supp 1 source data/elife_Fig 3 Supp 1 source data 1/._.DS_Store
- elife_Figure 3 Supp 1 source data/elife_Fig 3 Supp 1 source data 1/Fig_3_Supp_1A_Source_Data_Unlabeled/
- elife_Figure 3 Supp 1 source data/elife_Fig 3 Supp 1 source data 2/Fig_3_Supp_1C_Source_Data_Labeled/
- elife_Figure 3 Supp 1 source data/elife_Fig 3 Supp 1 source data 2/.DS_Store
- __MACOSX/elife_Figure 3 Supp 1 source data/elife_Fig 3 Supp 1 source data 2/._.DS_Store
- elife_Figure 3 Supp 1 source data/elife_Fig 3 Supp 1 source data 2/Fig_3_Supp_1C_Source_Data_Unlabeled/
- elife_Figure 3 Supp 1 source data/elife_Fig 3 Supp 1 source data 3/.DS_Store
- __MACOSX/elife_Figure 3 Supp 1 source data/elife_Fig 3 Supp 1 source data 3/._.DS_Store
- elife_Figure 3 Supp 1 source data/elife_Fig 3 Supp 1 source data 3/Fig_3_Supp_1D_Labeled/
- elife_Figure 3 Supp 1 source data/elife_Fig 3 Supp 1 source data 3/Fig_3_Supp_1D_Source_Data_Unlabeled/
- elife_Figure 3 Supp 1 source data/elife_Fig 3 Supp 1 source data 1/Fig_3_Supp_1A_Source_Data_Labeled/Fig_3_Supp_1_ptag_BIM_Actin_labeled.tif
- __MACOSX/elife_Figure 3 Supp 1 source data/elife_Fig 3 Supp 1 source data 1/Fig_3_Supp_1A_Source_Data_Labeled/._Fig_3_Supp_1_ptag_BIM_Actin_labeled.tif
- elife_Figure 3 Supp 1 source data/elife_Fig 3 Supp 1 source data 1/Fig_3_Supp_1A_Source_Data_Labeled/Fig_3_Supp_1A_Actin_labeled.tif
- __MACOSX/elife_Figure 3 Supp 1 source data/elife_Fig 3 Supp 1 source data 1/Fig_3_Supp_1A_Source_Data_Labeled/._Fig_3_Supp_1A_Actin_labeled.tif
- elife_Figure 3 Supp 1 source data/elife_Fig 3 Supp 1 source data 1/Fig_3_Supp_1A_Source_Data_Labeled/.DS_Store
- __MACOSX/elife_Figure 3 Supp 1 source data/elife_Fig 3 Supp 1 source data 1/Fig_3_Supp_1A_Source_Data_Labeled/._.DS_Store
- elife_Figure 3 Supp 1 source data/elife_Fig 3 Supp 1 source data 1/Fig_3_Supp_1A_Source_Data_Labeled/Fig_3_Supp_1_BIM_labeled.tif
- __MACOSX/elife_Figure 3 Supp 1 source data/elife_Fig 3 Supp 1 source data 1/Fig_3_Supp_1A_Source_Data_Labeled/._Fig_3_Supp_1_BIM_labeled.tif
- elife_Figure 3 Supp 1 source data/elife_Fig 3 Supp 1 source data 1/Fig_3_Supp_1A_Source_Data_Labeled/Fig_3_Supp_1_ATAD1_labeled.tiff
- __MACOSX/elife_Figure 3 Supp 1 source data/elife_Fig 3 Supp 1 source data 1/Fig_3_Supp_1A_Source_Data_Labeled/._Fig_3_Supp_1_ATAD1_labeled.tiff
- elife_Figure 3 Supp 1 source data/elife_Fig 3 Supp 1 source data 1/Fig_3_Supp_1A_Source_Data_Unlabeled/Fig_3_Supp_1_BIM_Unlabeled.tif
- __MACOSX/elife_Figure 3 Supp 1 source data/elife_Fig 3 Supp 1 source data 1/Fig_3_Supp_1A_Source_Data_Unlabeled/._Fig_3_Supp_1_BIM_Unlabeled.tif
- elife_Figure 3 Supp 1 source data/elife_Fig 3 Supp 1 source data 1/Fig_3_Supp_1A_Source_Data_Unlabeled/Fig_3_Supp_1A_Actin_Unlabeled.tif
- __MACOSX/elife_Figure 3 Supp 1 source data/elife_Fig 3 Supp 1 source data 1/Fig_3_Supp_1A_Source_Data_Unlabeled/._Fig_3_Supp_1A_Actin_Unlabeled.tif
- elife_Figure 3 Supp 1 source data/elife_Fig 3 Supp 1 source data 1/Fig_3_Supp_1A_Source_Data_Unlabeled/Fig_3_Supp_1_ATAD1_unlabeled.tiff
- __MACOSX/elife_Figure 3 Supp 1 source data/elife_Fig 3 Supp 1 source data 1/Fig_3_Supp_1A_Source_Data_Unlabeled/._Fig_3_Supp_1_ATAD1_unlabeled.tiff
- elife_Figure 3 Supp 1 source data/elife_Fig 3 Supp 1 source data 1/Fig_3_Supp_1A_Source_Data_Unlabeled/Fig_3_Supp_1_ptag_BIM_Actin_unlabeled.tif
- elife_Figure 3 Supp 1 source data/elife_Fig 3 Supp 1 source data 2/Fig_3_Supp_1C_Source_Data_Labeled/Fig_3_Supp_1C_Actin_labeled.tif
- __MACOSX/elife_Figure 3 Supp 1 source data/elife_Fig 3 Supp 1 source data 2/Fig_3_Supp_1C_Source_Data_Labeled/._Fig_3_Supp_1C_Actin_labeled.tif
- elife_Figure 3 Supp 1 source data/elife_Fig 3 Supp 1 source data 2/Fig_3_Supp_1C_Source_Data_Labeled/Fig_3_Supp_1C_ATAD1_labeled.tif
- __MACOSX/elife_Figure 3 Supp 1 source data/elife_Fig 3 Supp 1 source data 2/Fig_3_Supp_1C_Source_Data_Labeled/._Fig_3_Supp_1C_ATAD1_labeled.tif
- elife_Figure 3 Supp 1 source data/elife_Fig 3 Supp 1 source data 2/Fig_3_Supp_1C_Source_Data_Unlabeled/Fig_3_Supp_1C_ATAD1_Unlabeled.tif
- __MACOSX/elife_Figure 3 Supp 1 source data/elife_Fig 3 Supp 1 source data 2/Fig_3_Supp_1C_Source_Data_Unlabeled/._Fig_3_Supp_1C_ATAD1_Unlabeled.tif
- elife_Figure 3 Supp 1 source data/elife_Fig 3 Supp 1 source data 2/Fig_3_Supp_1C_Source_Data_Unlabeled/Fig_3_Supp_1C_Actin_Unlabeled.tif
- __MACOSX/elife_Figure 3 Supp 1 source data/elife_Fig 3 Supp 1 source data 2/Fig_3_Supp_1C_Source_Data_Unlabeled/._Fig_3_Supp_1C_Actin_Unlabeled.tif
- elife_Figure 3 Supp 1 source data/elife_Fig 3 Supp 1 source data 3/Fig_3_Supp_1D_Labeled/Fig_3_Supp_1D_BIM_labeled.tif
- __MACOSX/elife_Figure 3 Supp 1 source data/elife_Fig 3 Supp 1 source data 3/Fig_3_Supp_1D_Labeled/._Fig_3_Supp_1D_BIM_labeled.tif
- elife_Figure 3 Supp 1 source data/elife_Fig 3 Supp 1 source data 3/Fig_3_Supp_1D_Labeled/Fig_3_Supp_1C_actin_labeled.tif
- __MACOSX/elife_Figure 3 Supp 1 source data/elife_Fig 3 Supp 1 source data 3/Fig_3_Supp_1D_Labeled/._Fig_3_Supp_1C_actin_labeled.tif
- elife_Figure 3 Supp 1 source data/elife_Fig 3 Supp 1 source data 3/Fig_3_Supp_1D_Labeled/Fig_3_Supp_1C_Ptag_BIM_labeled.tif
- __MACOSX/elife_Figure 3 Supp 1 source data/elife_Fig 3 Supp 1 source data 3/Fig_3_Supp_1D_Labeled/._Fig_3_Supp_1C_Ptag_BIM_labeled.tif
- elife_Figure 3 Supp 1 source data/elife_Fig 3 Supp 1 source data 3/Fig_3_Supp_1D_Labeled/Fig_3_Supp_1D_Ptag_Actin_labeled.tif
- __MACOSX/elife_Figure 3 Supp 1 source data/elife_Fig 3 Supp 1 source data 3/Fig_3_Supp_1D_Labeled/._Fig_3_Supp_1D_Ptag_Actin_labeled.tif
- elife_Figure 3 Supp 1 source data/elife_Fig 3 Supp 1 source data 3/Fig_3_Supp_1D_Source_Data_Unlabeled/Fig_3_Supp_1C_Ptag_BIM_Unlabeled.tif
- __MACOSX/elife_Figure 3 Supp 1 source data/elife_Fig 3 Supp 1 source data 3/Fig_3_Supp_1D_Source_Data_Unlabeled/._Fig_3_Supp_1C_Ptag_BIM_Unlabeled.tif
- elife_Figure 3 Supp 1 source data/elife_Fig 3 Supp 1 source data 3/Fig_3_Supp_1D_Source_Data_Unlabeled/Fig_3_Supp_1C_actin_Unlabeled.tif
- __MACOSX/elife_Figure 3 Supp 1 source data/elife_Fig 3 Supp 1 source data 3/Fig_3_Supp_1D_Source_Data_Unlabeled/._Fig_3_Supp_1C_actin_Unlabeled.tif
- elife_Figure 3 Supp 1 source data/elife_Fig 3 Supp 1 source data 3/Fig_3_Supp_1D_Source_Data_Unlabeled/Fig_3_Supp_1D_Ptag_Actin_Unlabeled.tif
- __MACOSX/elife_Figure 3 Supp 1 source data/elife_Fig 3 Supp 1 source data 3/Fig_3_Supp_1D_Source_Data_Unlabeled/._Fig_3_Supp_1D_Ptag_Actin_Unlabeled.tif
- elife_Figure 3 Supp 1 source data/elife_Fig 3 Supp 1 source data 3/Fig_3_Supp_1D_Source_Data_Unlabeled/Fig_3_Supp_1D_BIM_Unlabeled.tif
- __MACOSX/elife_Figure 3 Supp 1 source data/elife_Fig 3 Supp 1 source data 3/Fig_3_Supp_1D_Source_Data_Unlabeled/._Fig_3_Supp_1D_BIM_Unlabeled.tif
