# Supplementary material for: Collateral deletion of the mitochondrial AAA+ ATPase ATAD1 sensitizes cancer cells to proteasome dysfunction
Source: eLife. 2022 Nov 21;11:e82860. doi: 10.7554/eLife.82860 (PMC9815822; doi:10.7554/eLife.82860)
Supplement: Figure 3—figure supplement 3—source data 1. [file elife-82860-fig3-figsupp3-data1.zip]

Archive with 31 entries (27 files):
- elife_Figure 3 Supp 2 source data/
- __MACOSX/._elife_Figure 3 Supp 2 source data
- elife_Figure 3 Supp 2 source data/.DS_Store
- __MACOSX/elife_Figure 3 Supp 2 source data/._.DS_Store
- elife_Figure 3 Supp 2 source data/elife_Figure 3 Supp 2 source data 1/
- __MACOSX/elife_Figure 3 Supp 2 source data/._elife_Figure 3 Supp 2 source data 1
- elife_Figure 3 Supp 2 source data/elife_Figure 3 Supp 2 source data 1/.DS_Store
- __MACOSX/elife_Figure 3 Supp 2 source data/elife_Figure 3 Supp 2 source data 1/._.DS_Store
- elife_Figure 3 Supp 2 source data/elife_Figure 3 Supp 2 source data 1/Fig_3_Supp_2_Source_Data_labeled/
- __MACOSX/elife_Figure 3 Supp 2 source data/elife_Figure 3 Supp 2 source data 1/._Fig_3_Supp_2_Source_Data_labeled
- elife_Figure 3 Supp 2 source data/elife_Figure 3 Supp 2 source data 1/Fig_3_Supp_2_Source_Data_Unlabeled/
- __MACOSX/elife_Figure 3 Supp 2 source data/elife_Figure 3 Supp 2 source data 1/._Fig_3_Supp_2_Source_Data_Unlabeled
- elife_Figure 3 Supp 2 source data/elife_Figure 3 Supp 2 source data 1/Fig_3_Supp_2_Source_Data_labeled/Fig_3_Supp_2B_Tubulin_labeled.tif
- __MACOSX/elife_Figure 3 Supp 2 source data/elife_Figure 3 Supp 2 source data 1/Fig_3_Supp_2_Source_Data_labeled/._Fig_3_Supp_2B_Tubulin_labeled.tif
- elife_Figure 3 Supp 2 source data/elife_Figure 3 Supp 2 source data 1/Fig_3_Supp_2_Source_Data_labeled/Fig_3_Supp_2B_ATAD1_labeled.tif
- __MACOSX/elife_Figure 3 Supp 2 source data/elife_Figure 3 Supp 2 source data 1/Fig_3_Supp_2_Source_Data_labeled/._Fig_3_Supp_2B_ATAD1_labeled.tif
- elife_Figure 3 Supp 2 source data/elife_Figure 3 Supp 2 source data 1/Fig_3_Supp_2_Source_Data_labeled/Fig_3_Supp_2B_PARP_labeled.tif
- __MACOSX/elife_Figure 3 Supp 2 source data/elife_Figure 3 Supp 2 source data 1/Fig_3_Supp_2_Source_Data_labeled/._Fig_3_Supp_2B_PARP_labeled.tif
- elife_Figure 3 Supp 2 source data/elife_Figure 3 Supp 2 source data 1/Fig_3_Supp_2_Source_Data_labeled/Fig_3_Supp_2B_Ub_labeled.tif
- __MACOSX/elife_Figure 3 Supp 2 source data/elife_Figure 3 Supp 2 source data 1/Fig_3_Supp_2_Source_Data_labeled/._Fig_3_Supp_2B_Ub_labeled.tif
- elife_Figure 3 Supp 2 source data/elife_Figure 3 Supp 2 source data 1/Fig_3_Supp_2_Source_Data_labeled/Fig_3_Supp_2B_Casp3_labeled.tif
- __MACOSX/elife_Figure 3 Supp 2 source data/elife_Figure 3 Supp 2 source data 1/Fig_3_Supp_2_Source_Data_labeled/._Fig_3_Supp_2B_Casp3_labeled.tif
- elife_Figure 3 Supp 2 source data/elife_Figure 3 Supp 2 source data 1/Fig_3_Supp_2_Source_Data_Unlabeled/Fig_3_Supp_2B_Casp3_Unlabeled.tif.tif
- elife_Figure 3 Supp 2 source data/elife_Figure 3 Supp 2 source data 1/Fig_3_Supp_2_Source_Data_Unlabeled/Fig_3_Supp_2B_Ub_Unlabeled.tif
- __MACOSX/elife_Figure 3 Supp 2 source data/elife_Figure 3 Supp 2 source data 1/Fig_3_Supp_2_Source_Data_Unlabeled/._Fig_3_Supp_2B_Ub_Unlabeled.tif
- elife_Figure 3 Supp 2 source data/elife_Figure 3 Supp 2 source data 1/Fig_3_Supp_2_Source_Data_Unlabeled/Fig_3_Supp_2B_Tubulin_Unlabeled.tif
- __MACOSX/elife_Figure 3 Supp 2 source data/elife_Figure 3 Supp 2 source data 1/Fig_3_Supp_2_Source_Data_Unlabeled/._Fig_3_Supp_2B_Tubulin_Unlabeled.tif
- elife_Figure 3 Supp 2 source data/elife_Figure 3 Supp 2 source data 1/Fig_3_Supp_2_Source_Data_Unlabeled/Fig_3_Supp_2B_PARP_Unlabeled.tif
- __MACOSX/elife_Figure 3 Supp 2 source data/elife_Figure 3 Supp 2 source data 1/Fig_3_Supp_2_Source_Data_Unlabeled/._Fig_3_Supp_2B_PARP_Unlabeled.tif
- elife_Figure 3 Supp 2 source data/elife_Figure 3 Supp 2 source data 1/Fig_3_Supp_2_Source_Data_Unlabeled/Fig_3_Supp_2B_ATAD1_unlabeled.tif
- __MACOSX/elife_Figure 3 Supp 2 source data/elife_Figure 3 Supp 2 source data 1/Fig_3_Supp_2_Source_Data_Unlabeled/._Fig_3_Supp_2B_ATAD1_unlabeled.tif
