# Supplementary material for: Collateral deletion of the mitochondrial AAA+ ATPase ATAD1 sensitizes cancer cells to proteasome dysfunction
Source: eLife. 2022 Nov 21;11:e82860. doi: 10.7554/eLife.82860 (PMC9815822; doi:10.7554/eLife.82860)
Supplement: Figure 3—figure supplement 4—source data 1. [file elife-82860-fig3-figsupp4-data1.zip]

Archive with 48 entries (41 files):
- elife_Figure 3 Supp 3 source data/
- __MACOSX/._elife_Figure 3 Supp 3 source data
- elife_Figure 3 Supp 3 source data/.DS_Store
- __MACOSX/elife_Figure 3 Supp 3 source data/._.DS_Store
- elife_Figure 3 Supp 3 source data/elife_Fig 3 Supp 3 source data 2/
- __MACOSX/elife_Figure 3 Supp 3 source data/._elife_Fig 3 Supp 3 source data 2
- elife_Figure 3 Supp 3 source data/elife_Fig 3 Supp 3 source data 1/
- __MACOSX/elife_Figure 3 Supp 3 source data/._elife_Fig 3 Supp 3 source data 1
- elife_Figure 3 Supp 3 source data/elife_Fig 3 Supp 3 source data 2/Fig_3_Supp_3C_Unlabeled/
- elife_Figure 3 Supp 3 source data/elife_Fig 3 Supp 3 source data 2/.DS_Store
- __MACOSX/elife_Figure 3 Supp 3 source data/elife_Fig 3 Supp 3 source data 2/._.DS_Store
- elife_Figure 3 Supp 3 source data/elife_Fig 3 Supp 3 source data 2/Fig_3_Supp_3C_labeled/
- elife_Figure 3 Supp 3 source data/elife_Fig 3 Supp 3 source data 1/.DS_Store
- __MACOSX/elife_Figure 3 Supp 3 source data/elife_Fig 3 Supp 3 source data 1/._.DS_Store
- elife_Figure 3 Supp 3 source data/elife_Fig 3 Supp 3 source data 1/Fig_3_Supp_3B_Labeled/
- elife_Figure 3 Supp 3 source data/elife_Fig 3 Supp 3 source data 1/Fig_3_Supp_3B_Unlabeled/
- elife_Figure 3 Supp 3 source data/elife_Fig 3 Supp 3 source data 2/Fig_3_Supp_3C_Unlabeled/Fig_3_Supp_3C_BIM_NOXA_Unlabeled.tif
- __MACOSX/elife_Figure 3 Supp 3 source data/elife_Fig 3 Supp 3 source data 2/Fig_3_Supp_3C_Unlabeled/._Fig_3_Supp_3C_BIM_NOXA_Unlabeled.tif
- elife_Figure 3 Supp 3 source data/elife_Fig 3 Supp 3 source data 2/Fig_3_Supp_3C_Unlabeled/Fig_3_Supp_3C_BCLXL_FIS1_Unlabeled.tif
- elife_Figure 3 Supp 3 source data/elife_Fig 3 Supp 3 source data 2/Fig_3_Supp_3C_Unlabeled/Fig_3_Supp_3C_Actin_Unlabeled.tif
- __MACOSX/elife_Figure 3 Supp 3 source data/elife_Fig 3 Supp 3 source data 2/Fig_3_Supp_3C_Unlabeled/._Fig_3_Supp_3C_Actin_Unlabeled.tif
- elife_Figure 3 Supp 3 source data/elife_Fig 3 Supp 3 source data 2/Fig_3_Supp_3C_Unlabeled/Fig_3_Supp_3C_NRF1_MCL1_Unlabeled.tif
- __MACOSX/elife_Figure 3 Supp 3 source data/elife_Fig 3 Supp 3 source data 2/Fig_3_Supp_3C_Unlabeled/._Fig_3_Supp_3C_NRF1_MCL1_Unlabeled.tif
- elife_Figure 3 Supp 3 source data/elife_Fig 3 Supp 3 source data 2/Fig_3_Supp_3C_Unlabeled/Fig_3_Supp_3C_BID_Unlabeled.tif.tif
- elife_Figure 3 Supp 3 source data/elife_Fig 3 Supp 3 source data 2/Fig_3_Supp_3C_Unlabeled/Fig_3_Supp_3C_MAVS_MFF_Unlabeled.tif
- elife_Figure 3 Supp 3 source data/elife_Fig 3 Supp 3 source data 2/Fig_3_Supp_3C_Unlabeled/Fig_3_Supp_3C_ATAD1_Unlabeled.tif
- elife_Figure 3 Supp 3 source data/elife_Fig 3 Supp 3 source data 2/Fig_3_Supp_3C_labeled/Fig_3_Supp_3C_NRF1_MCL1_labeled.tif
- __MACOSX/elife_Figure 3 Supp 3 source data/elife_Fig 3 Supp 3 source data 2/Fig_3_Supp_3C_labeled/._Fig_3_Supp_3C_NRF1_MCL1_labeled.tif
- elife_Figure 3 Supp 3 source data/elife_Fig 3 Supp 3 source data 2/Fig_3_Supp_3C_labeled/Fig_3_Supp_3C_Actin_labeled.tif
- __MACOSX/elife_Figure 3 Supp 3 source data/elife_Fig 3 Supp 3 source data 2/Fig_3_Supp_3C_labeled/._Fig_3_Supp_3C_Actin_labeled.tif
- elife_Figure 3 Supp 3 source data/elife_Fig 3 Supp 3 source data 2/Fig_3_Supp_3C_labeled/Fig_3_Supp_3C_BCLXL_FIS1_labeled.tif
- __MACOSX/elife_Figure 3 Supp 3 source data/elife_Fig 3 Supp 3 source data 2/Fig_3_Supp_3C_labeled/._Fig_3_Supp_3C_BCLXL_FIS1_labeled.tif
- elife_Figure 3 Supp 3 source data/elife_Fig 3 Supp 3 source data 2/Fig_3_Supp_3C_labeled/Fig_3_Supp_3C_ATAD1_labeled.tif
- __MACOSX/elife_Figure 3 Supp 3 source data/elife_Fig 3 Supp 3 source data 2/Fig_3_Supp_3C_labeled/._Fig_3_Supp_3C_ATAD1_labeled.tif
- elife_Figure 3 Supp 3 source data/elife_Fig 3 Supp 3 source data 2/Fig_3_Supp_3C_labeled/Fig_3_Supp_3C_BID_labeled.tif
- __MACOSX/elife_Figure 3 Supp 3 source data/elife_Fig 3 Supp 3 source data 2/Fig_3_Supp_3C_labeled/._Fig_3_Supp_3C_BID_labeled.tif
- elife_Figure 3 Supp 3 source data/elife_Fig 3 Supp 3 source data 2/Fig_3_Supp_3C_labeled/Fig_3_Supp_3C_BIM_NOXA_labeled.tif
- __MACOSX/elife_Figure 3 Supp 3 source data/elife_Fig 3 Supp 3 source data 2/Fig_3_Supp_3C_labeled/._Fig_3_Supp_3C_BIM_NOXA_labeled.tif
- elife_Figure 3 Supp 3 source data/elife_Fig 3 Supp 3 source data 2/Fig_3_Supp_3C_labeled/Fig_3_Supp_3C_MAVS_MFF_labeled.tif
- __MACOSX/elife_Figure 3 Supp 3 source data/elife_Fig 3 Supp 3 source data 2/Fig_3_Supp_3C_labeled/._Fig_3_Supp_3C_MAVS_MFF_labeled.tif
- elife_Figure 3 Supp 3 source data/elife_Fig 3 Supp 3 source data 1/Fig_3_Supp_3B_Labeled/Fig_3_Supp_3B_Actin_labeled.tif
- __MACOSX/elife_Figure 3 Supp 3 source data/elife_Fig 3 Supp 3 source data 1/Fig_3_Supp_3B_Labeled/._Fig_3_Supp_3B_Actin_labeled.tif
- elife_Figure 3 Supp 3 source data/elife_Fig 3 Supp 3 source data 1/Fig_3_Supp_3B_Labeled/Fig_3_Supp_3B_BIM_labeled.tif
- __MACOSX/elife_Figure 3 Supp 3 source data/elife_Fig 3 Supp 3 source data 1/Fig_3_Supp_3B_Labeled/._Fig_3_Supp_3B_BIM_labeled.tif
- elife_Figure 3 Supp 3 source data/elife_Fig 3 Supp 3 source data 1/Fig_3_Supp_3B_Unlabeled/Fig_3_Supp_3B_Actin_Unlabeled.tif
- __MACOSX/elife_Figure 3 Supp 3 source data/elife_Fig 3 Supp 3 source data 1/Fig_3_Supp_3B_Unlabeled/._Fig_3_Supp_3B_Actin_Unlabeled.tif
- elife_Figure 3 Supp 3 source data/elife_Fig 3 Supp 3 source data 1/Fig_3_Supp_3B_Unlabeled/Fig_3_Supp_3B_BIM_Unlabeled.tif
- __MACOSX/elife_Figure 3 Supp 3 source data/elife_Fig 3 Supp 3 source data 1/Fig_3_Supp_3B_Unlabeled/._Fig_3_Supp_3B_BIM_Unlabeled.tif
