# Supplementary material for: Collateral deletion of the mitochondrial AAA+ ATPase ATAD1 sensitizes cancer cells to proteasome dysfunction
Source: eLife. 2022 Nov 21;11:e82860. doi: 10.7554/eLife.82860 (PMC9815822; doi:10.7554/eLife.82860)
Supplement: Figure 4—source data 1. [file elife-82860-fig4-data1.zip]

Archive with 26 entries (23 files):
- elife_Figure 4 source data 1/
- __MACOSX/._elife_Figure 4 source data 1
- elife_Figure 4 source data 1/.DS_Store
- __MACOSX/elife_Figure 4 source data 1/._.DS_Store
- elife_Figure 4 source data 1/Fig_4C_Labeled/
- elife_Figure 4 source data 1/Fig_4C_Unlabeled/
- elife_Figure 4 source data 1/Fig_4C_Labeled/Fig_4C_Tubulin_Unlabeled.tif
- __MACOSX/elife_Figure 4 source data 1/Fig_4C_Labeled/._Fig_4C_Tubulin_Unlabeled.tif
- elife_Figure 4 source data 1/Fig_4C_Labeled/Fig_4C_BAK_labeled.tif
- __MACOSX/elife_Figure 4 source data 1/Fig_4C_Labeled/._Fig_4C_BAK_labeled.tif
- elife_Figure 4 source data 1/Fig_4C_Labeled/Fig_4C_ATAD1_labeled.tif
- __MACOSX/elife_Figure 4 source data 1/Fig_4C_Labeled/._Fig_4C_ATAD1_labeled.tif
- elife_Figure 4 source data 1/Fig_4C_Labeled/Fig_4C_NRF1_MCL1_Unlabeled.tif
- __MACOSX/elife_Figure 4 source data 1/Fig_4C_Labeled/._Fig_4C_NRF1_MCL1_Unlabeled.tif
- elife_Figure 4 source data 1/Fig_4C_Labeled/Fig_4C_BIM_labeled.tif
- __MACOSX/elife_Figure 4 source data 1/Fig_4C_Labeled/._Fig_4C_BIM_labeled.tif
- elife_Figure 4 source data 1/Fig_4C_Unlabeled/Fig_4C_Tubulin_labeled.tif
- __MACOSX/elife_Figure 4 source data 1/Fig_4C_Unlabeled/._Fig_4C_Tubulin_labeled.tif
- elife_Figure 4 source data 1/Fig_4C_Unlabeled/Fig_4C_BAK_Unlabeled.tif
- __MACOSX/elife_Figure 4 source data 1/Fig_4C_Unlabeled/._Fig_4C_BAK_Unlabeled.tif
- elife_Figure 4 source data 1/Fig_4C_Unlabeled/Fig_4C_ATAD1_Unlabeled.tif
- __MACOSX/elife_Figure 4 source data 1/Fig_4C_Unlabeled/._Fig_4C_ATAD1_Unlabeled.tif
- elife_Figure 4 source data 1/Fig_4C_Unlabeled/Fig_4C_BIM_Unlabeled.tif
- __MACOSX/elife_Figure 4 source data 1/Fig_4C_Unlabeled/._Fig_4C_BIM_Unlabeled.tif
- elife_Figure 4 source data 1/Fig_4C_Unlabeled/Fig_4C_NRF1_MCL1_labeled.tif
- __MACOSX/elife_Figure 4 source data 1/Fig_4C_Unlabeled/._Fig_4C_NRF1_MCL1_labeled.tif
